# Supplementary material for: 1,3-Bis(2-cyano­benz­yl)imidazolium bromide
Source: Acta Crystallogr Sect E Struct Rep Online. 2011 Nov 30;67(Pt 12):o3462. doi: 10.1107/S1600536811048951 (PMC3239090; doi:10.1107/S1600536811048951)
Supplement: Supplementary file 1 [file e-67-o3462-sup1.cif]

##############################################################################
#                                                                            #
# This CIF contains the data in a paper accepted for publication in          #
# Acta Crystallographica Section E. It conforms to the requirements of       #
# Notes for Authors for Acta Crystallographica Section E, and has been       #
# peer reviewed under the auspices of the IUCr Commission on Journals.       #
#                                                                            #
# Full details of the Crystallographic Information File format               #
# are given in the paper "The Crystallographic Information File (CIF):       #
# a New Standard Archive File for Crystallography" by S. R. Hall, F. H.      #
# Allen and I. D. Brown [Acta Cryst. (1991), A47, 655-685].                  #
#                                                                            #
# The current version of the core CIF dictionary is obtainable from          #
# ftp://ftp.iucr.org/pub/cif_core.dic.                                       #
#                                                                            #
# Software is freely available for graphical display of the structure(s)     #
# in this CIF. For information consult the CIF software page                 #
# http://www.iucr.org/resources/cif/software.                                #
#                                                                            #
# This file may be used for bona fide research purposes within the           #
# scientific community so long as proper attribution is given to the journal # 
# article from which it was obtained.                                        #
#                                                                            #
##############################################################################
data_global
_audit_creation_method     'form.cif (version 2.0)'
_journal_data_validation_number     ?
_journal_date_recd_electronic     2011-11-15
_journal_date_accepted     2011-11-17
_journal_name_full     'Acta Crystallographica, Section E'
_journal_year     2011
_journal_volume     67
_journal_issue     12
_journal_page_first     o3462
_journal_page_last     o3462
_journal_paper_category     QO
_journal_paper_doi     10.1107/S1600536811048951
_journal_coeditor_code     HB6514
_publ_contact_author_name     'Prof. Fun, Hoong-Kun'
_publ_contact_author_address
;
      X-ray Crystallography Unit
      School of Physics
      Universiti Sains Malaysia
      11800 USM, Penang
      MALAYSIA
;
_publ_contact_author_email     'hkfun@usm.my'
_publ_contact_author_fax     '604 6579150'
_publ_contact_author_phone     '604 6533652'
_publ_section_title
;
1,3-Bis(2-cyanobenzyl)imidazolium bromide
;
loop_
    _publ_author_name
    _publ_author_footnote
    _publ_author_address
    'Rosenani A. Haque' ?
;
      School of Chemical Sciences
      Universiti Sains Malaysia
      11800 USM, Penang
      Malaysia
;
    'Safaa A. Ahmed' ?
;
      Department of Chemistry
      College of Education Samarra
      University of Tikrit
      Tikrit 43001
      Iraq
;
    'Zetty, Zulikha H.' ?
;
      School of Chemical Sciences
      Universiti Sains Malaysia
      11800 USM, Penang
      Malaysia
;
    'Madhukar Hemamalini' ?
;
      X-ray Crystallography Unit
      School of Physics
      Universiti Sains Malaysia
      11800 USM, Penang
      Malaysia
;
    'Hoong-Kun Fun'
;
      Thomson Reuters ResearcherID: A-3561-2009.
;
;
      X-ray Crystallography Unit
      School of Physics
      Universiti Sains Malaysia
      11800 USM, Penang
      Malaysia
;
data_I
_audit_creation_method     SHELXL-97
_chemical_name_systematic
;
1,3-Bis(2-cyanobenzyl)imidazolium bromide
;
_chemical_name_common     ?
_chemical_formula_moiety     'C19 H15 N4 +, Br -'
_chemical_formula_sum     'C19 H15 Br N4'
_chemical_formula_iupac     'C19 H15 N4 +, Br -'
_chemical_formula_weight     379.26
_chemical_melting_point     ?
_symmetry_cell_setting     monoclinic
_symmetry_space_group_name_H-M     'P 21/c'
_symmetry_space_group_name_Hall     '-P 2ybc'
loop_
    _symmetry_equiv_pos_as_xyz
    'x, y, z'
    '-x, y+1/2, -z+1/2'
    '-x, -y, -z'
    'x, -y-1/2, z-1/2'
_cell_length_a     9.0661(9)
_cell_length_b     8.0357(9)
_cell_length_c     24.697(3)
_cell_angle_alpha     90.00
_cell_angle_beta     95.651(2)
_cell_angle_gamma     90.00
_cell_volume     1790.5(3)
_cell_formula_units_Z     4
_cell_measurement_reflns_used     2803
_cell_measurement_theta_min     2.93
_cell_measurement_theta_max     23.81
_cell_measurement_temperature     296(2)
_exptl_crystal_description     block
_exptl_crystal_colour     colourless
_exptl_crystal_size_max     0.36
_exptl_crystal_size_mid     0.17
_exptl_crystal_size_min     0.10
_exptl_crystal_density_diffrn     1.407
_exptl_crystal_density_meas     ?
_exptl_crystal_density_method     'not measured'
_exptl_crystal_F_000     768
_exptl_absorpt_coefficient_mu     2.302
_exptl_absorpt_correction_type     multi-scan
_exptl_absorpt_process_details     '(SADABS; Bruker, 2009)'
_exptl_absorpt_correction_T_min     0.4936
_exptl_absorpt_correction_T_max     0.7991
_exptl_special_details
;
;
_diffrn_ambient_temperature     296(2)
_diffrn_radiation_type     MoK\a
_diffrn_radiation_wavelength     0.71073
_diffrn_radiation_source     'fine-focus sealed tube'
_diffrn_radiation_monochromator     graphite
_diffrn_measurement_device_type     'Bruker APEXII DUO CCD'
_diffrn_measurement_method     '\f and \w scans'
_diffrn_detector_area_resol_mean     .
_diffrn_reflns_number     12922
_diffrn_reflns_av_R_equivalents     0.0340
_diffrn_reflns_av_sigmaI/netI     0.0441
_diffrn_reflns_theta_min     1.66
_diffrn_reflns_theta_max     27.47
_diffrn_reflns_theta_full     27.47
_diffrn_measured_fraction_theta_max     0.991
_diffrn_measured_fraction_theta_full     0.991
_diffrn_reflns_limit_h_min     -11
_diffrn_reflns_limit_h_max     11
_diffrn_reflns_limit_k_min     -10
_diffrn_reflns_limit_k_max     10
_diffrn_reflns_limit_l_min     -32
_diffrn_reflns_limit_l_max     32
_diffrn_standards_number     0
_diffrn_standards_interval_count     .
_diffrn_standards_interval_time     .
_diffrn_standards_decay_%     ?
_refine_special_details
;
 Refinement of F^2^ against ALL reflections.  The weighted R-factor wR and
 goodness of fit S are based on F^2^, conventional R-factors R are based
 on F, with F set to zero for negative F^2^. The threshold expression of
 F^2^ > 2\s(F^2^) is used only for calculating R-factors(gt) etc. and is
 not relevant to the choice of reflections for refinement.  R-factors based
 on F^2^ are statistically about twice as large as those based on F, and R-
 factors based on ALL data will be even larger.
;
_reflns_number_total     4066
_reflns_number_gt     2486
_reflns_threshold_expression     I>2\s(I)
_refine_ls_structure_factor_coef     Fsqd
_refine_ls_matrix_type     full
_refine_ls_R_factor_all     0.0940
_refine_ls_R_factor_gt     0.0494
_refine_ls_wR_factor_gt     0.1268
_refine_ls_wR_factor_ref     0.1492
_refine_ls_goodness_of_fit_ref     1.019
_refine_ls_restrained_S_all     1.019
_refine_ls_number_reflns     4066
_refine_ls_number_parameters     217
_refine_ls_number_restraints     0
_refine_ls_hydrogen_treatment     constr
_refine_ls_weighting_scheme     calc
_refine_ls_weighting_details
         'calc w=1/[\s^2^(Fo^2^)+(0.0749P)^2^+0.6395P] where P=(Fo^2^+2Fc^2^)/3'
_atom_sites_solution_hydrogens     geom
_atom_sites_solution_primary     direct
_atom_sites_solution_secondary     difmap
_refine_ls_shift/su_max     0.001
_refine_ls_shift/su_mean     0.000
_refine_diff_density_max     1.135
_refine_diff_density_min     -0.815
_refine_ls_extinction_method     none
_refine_ls_extinction_coef     ?
loop_
    _atom_type_symbol
    _atom_type_description
    _atom_type_scat_dispersion_real
    _atom_type_scat_dispersion_imag
    _atom_type_scat_source
    'C' 'C' 0.0033 0.0016
                         'International Tables Vol C Tables 4.2.6.8 and 6.1.1.4'
    'H' 'H' 0.0000 0.0000
                         'International Tables Vol C Tables 4.2.6.8 and 6.1.1.4'
    'N' 'N' 0.0061 0.0033
                         'International Tables Vol C Tables 4.2.6.8 and 6.1.1.4'
    'Br' 'Br' -0.2901 2.4595
                         'International Tables Vol C Tables 4.2.6.8 and 6.1.1.4'
_computing_data_collection     'APEX2 (Bruker, 2009)'
_computing_cell_refinement     'SAINT (Bruker, 2009)'
_computing_data_reduction     'SAINT (Bruker, 2009)'
_computing_structure_solution     'SHELXTL (Sheldrick, 2008)'
_computing_structure_refinement     'SHELXTL (Sheldrick, 2008)'
_computing_molecular_graphics     'SHELXTL (Sheldrick, 2008)'
_computing_publication_material
                             'SHELXTL (Sheldrick, 2008) and PLATON (Spek, 2009)'
loop_
    _atom_site_type_symbol
    _atom_site_label
    _atom_site_fract_x
    _atom_site_fract_y
    _atom_site_fract_z
    _atom_site_U_iso_or_equiv
    _atom_site_adp_type
    _atom_site_calc_flag
    _atom_site_refinement_flags
    _atom_site_occupancy
    _atom_site_symmetry_multiplicity
    _atom_site_disorder_assembly
    _atom_site_disorder_group
    Br Br1 0.29310(4) 0.46183(7) 0.271846(19) 0.0744(2) Uani d . 1 1 . .
    N N1 0.3270(3) 0.0222(4) 0.29878(11) 0.0487(7) Uani d . 1 1 . .
    N N2 0.1865(3) -0.0421(4) 0.22727(11) 0.0521(8) Uani d . 1 1 . .
    N N3 0.6850(4) 0.2721(5) 0.43842(14) 0.0763(11) Uani d . 1 1 . .
    N N4 -0.1238(5) -0.2711(6) 0.07253(15) 0.0977(15) Uani d . 1 1 . .
    C C1 0.3264(4) -0.0178(5) 0.24721(13) 0.0482(8) Uani d . 1 1 . .
    H H1A 0.4092 -0.0274 0.2280 0.058 Uiso calc R 1 1 . .
    C C2 0.0970(4) -0.0140(6) 0.26727(16) 0.0659(11) Uani d . 1 1 . .
    H H2A -0.0058 -0.0215 0.2643 0.079 Uiso calc R 1 1 . .
    C C3 0.1858(4) 0.0268(6) 0.31198(15) 0.0628(11) Uani d . 1 1 . .
    H H3A 0.1557 0.0534 0.3459 0.075 Uiso calc R 1 1 . .
    C C4 0.4592(4) 0.0639(5) 0.33548(14) 0.0570(10) Uani d . 1 1 . .
    H H4A 0.4438 0.1698 0.3529 0.068 Uiso calc R 1 1 . .
    H H4B 0.5435 0.0756 0.3144 0.068 Uiso calc R 1 1 . .
    C C5 0.4932(4) -0.0676(5) 0.37865(13) 0.0467(8) Uani d . 1 1 . .
    C C6 0.5839(4) -0.0257(5) 0.42592(13) 0.0466(8) Uani d . 1 1 . .
    C C7 0.6238(4) -0.1459(6) 0.46540(14) 0.0605(10) Uani d . 1 1 . .
    H H7A 0.6816 -0.1167 0.4972 0.073 Uiso calc R 1 1 . .
    C C8 0.5779(5) -0.3068(6) 0.45731(17) 0.0709(12) Uani d . 1 1 . .
    H H8A 0.6076 -0.3878 0.4830 0.085 Uiso calc R 1 1 . .
    C C9 0.4881(5) -0.3487(6) 0.41142(19) 0.0741(12) Uani d . 1 1 . .
    H H9A 0.4544 -0.4575 0.4067 0.089 Uiso calc R 1 1 . .
    C C10 0.4474(5) -0.2307(6) 0.37226(16) 0.0657(11) Uani d . 1 1 . .
    H H10A 0.3881 -0.2616 0.3410 0.079 Uiso calc R 1 1 . .
    C C11 0.1370(5) -0.0897(6) 0.17153(16) 0.0749(13) Uani d . 1 1 . .
    H H11A 0.0594 -0.1727 0.1720 0.090 Uiso calc R 1 1 . .
    H H11B 0.2191 -0.1401 0.1552 0.090 Uiso calc R 1 1 . .
    C C12 0.0786(4) 0.0566(5) 0.13661(13) 0.0507(9) Uani d . 1 1 . .
    C C13 0.1252(4) 0.2175(5) 0.14572(15) 0.0579(10) Uani d . 1 1 . .
    H H13A 0.1924 0.2412 0.1756 0.070 Uiso calc R 1 1 . .
    C C14 0.0744(5) 0.3443(6) 0.11149(17) 0.0676(11) Uani d . 1 1 . .
    H H14A 0.1077 0.4524 0.1183 0.081 Uiso calc R 1 1 . .
    C C15 -0.0260(5) 0.3115(6) 0.06708(17) 0.0740(12) Uani d . 1 1 . .
    H H15A -0.0618 0.3978 0.0444 0.089 Uiso calc R 1 1 . .
    C C16 -0.0729(5) 0.1509(6) 0.05649(16) 0.0693(12) Uani d . 1 1 . .
    H H16A -0.1383 0.1278 0.0260 0.083 Uiso calc R 1 1 . .
    C C17 -0.0230(4) 0.0254(5) 0.09104(13) 0.0524(9) Uani d . 1 1 . .
    C C18 0.6389(4) 0.1393(6) 0.43334(13) 0.0540(9) Uani d . 1 1 . .
    C C19 -0.0785(5) -0.1402(6) 0.08064(14) 0.0674(12) Uani d . 1 1 . .
loop_
    _atom_site_aniso_label
    _atom_site_aniso_U_11
    _atom_site_aniso_U_22
    _atom_site_aniso_U_33
    _atom_site_aniso_U_12
    _atom_site_aniso_U_13
    _atom_site_aniso_U_23
    Br1 0.0396(2) 0.0842(4) 0.0975(4) -0.00728(19) -0.00305(18) -0.0309(2)
    N1 0.0396(14) 0.062(2) 0.0417(14) -0.0013(13) -0.0096(11) -0.0008(13)
    N2 0.0481(16) 0.054(2) 0.0491(15) 0.0021(14) -0.0196(13) -0.0085(13)
    N3 0.092(3) 0.064(3) 0.068(2) -0.018(2) -0.0216(18) -0.0005(19)
    N4 0.145(4) 0.074(3) 0.063(2) -0.033(3) -0.044(2) 0.004(2)
    C1 0.0362(15) 0.062(3) 0.0448(17) 0.0039(15) -0.0063(13) -0.0014(16)
    C2 0.0366(17) 0.087(3) 0.073(2) -0.0036(18) -0.0027(16) 0.001(2)
    C3 0.054(2) 0.083(3) 0.0516(19) -0.003(2) 0.0099(16) -0.001(2)
    C4 0.058(2) 0.056(3) 0.0509(19) -0.0101(18) -0.0213(16) -0.0008(17)
    C5 0.0467(17) 0.045(2) 0.0457(17) 0.0022(15) -0.0080(13) -0.0016(15)
    C6 0.0464(17) 0.052(2) 0.0402(16) 0.0005(16) -0.0039(13) -0.0024(15)
    C7 0.063(2) 0.071(3) 0.0456(19) 0.000(2) -0.0081(15) 0.0106(18)
    C8 0.075(3) 0.065(3) 0.071(3) 0.008(2) -0.003(2) 0.025(2)
    C9 0.083(3) 0.042(3) 0.095(3) -0.009(2) -0.004(2) 0.005(2)
    C10 0.074(3) 0.055(3) 0.063(2) -0.002(2) -0.0172(19) -0.007(2)
    C11 0.095(3) 0.058(3) 0.062(2) 0.010(2) -0.037(2) -0.014(2)
    C12 0.0511(18) 0.052(3) 0.0458(17) 0.0003(17) -0.0088(14) -0.0069(16)
    C13 0.053(2) 0.055(3) 0.064(2) -0.0027(18) -0.0027(16) -0.009(2)
    C14 0.078(3) 0.049(3) 0.078(3) -0.007(2) 0.022(2) -0.007(2)
    C15 0.095(3) 0.063(3) 0.065(2) 0.017(3) 0.008(2) 0.014(2)
    C16 0.082(3) 0.069(3) 0.053(2) 0.000(2) -0.0129(19) 0.009(2)
    C17 0.059(2) 0.054(2) 0.0423(17) 0.0001(18) -0.0079(14) 0.0008(16)
    C18 0.058(2) 0.059(3) 0.0417(17) -0.0030(19) -0.0140(15) 0.0000(17)
    C19 0.090(3) 0.060(3) 0.045(2) -0.006(2) -0.0303(19) 0.0019(19)
_geom_special_details
;
 All s.u.'s (except the s.u. in the dihedral angle between two l.s. planes)
 are estimated using the full covariance matrix.  The cell s.u.'s are taken
 into account individually in the estimation of s.u.'s in distances, angles
 and torsion angles; correlations between s.u.'s in cell parameters are only
 used when they are defined by crystal symmetry.  An approximate (isotropic)
 treatment of cell s.u.'s is used for estimating s.u.'s involving l.s. planes.
;
loop_
    _geom_bond_atom_site_label_1
    _geom_bond_atom_site_label_2
    _geom_bond_site_symmetry_2
    _geom_bond_distance
    _geom_bond_publ_flag
    N1 C1 . 1.313(4) ?
    N1 C3 . 1.352(5) ?
    N1 C4 . 1.469(4) ?
    N2 C1 . 1.329(4) ?
    N2 C2 . 1.358(5) ?
    N2 C11 . 1.456(4) ?
    N3 C18 . 1.148(5) ?
    N4 C19 . 1.140(6) ?
    C1 H1A . 0.9300 ?
    C2 C3 . 1.341(5) ?
    C2 H2A . 0.9300 ?
    C3 H3A . 0.9300 ?
    C4 C5 . 1.511(5) ?
    C4 H4A . 0.9700 ?
    C4 H4B . 0.9700 ?
    C5 C10 . 1.380(6) ?
    C5 C6 . 1.401(4) ?
    C6 C7 . 1.395(5) ?
    C6 C18 . 1.422(6) ?
    C7 C8 . 1.366(6) ?
    C7 H7A . 0.9300 ?
    C8 C9 . 1.371(6) ?
    C8 H8A . 0.9300 ?
    C9 C10 . 1.378(6) ?
    C9 H9A . 0.9300 ?
    C10 H10A . 0.9300 ?
    C11 C12 . 1.522(6) ?
    C11 H11A . 0.9700 ?
    C11 H11B . 0.9700 ?
    C12 C13 . 1.372(5) ?
    C12 C17 . 1.405(4) ?
    C13 C14 . 1.374(6) ?
    C13 H13A . 0.9300 ?
    C14 C15 . 1.380(6) ?
    C14 H14A . 0.9300 ?
    C15 C16 . 1.376(7) ?
    C15 H15A . 0.9300 ?
    C16 C17 . 1.369(5) ?
    C16 H16A . 0.9300 ?
    C17 C19 . 1.437(6) ?
loop_
    _geom_angle_atom_site_label_1
    _geom_angle_atom_site_label_2
    _geom_angle_atom_site_label_3
    _geom_angle_site_symmetry_1
    _geom_angle_site_symmetry_3
    _geom_angle
    _geom_angle_publ_flag
    C1 N1 C3 . . 109.1(3) ?
    C1 N1 C4 . . 125.4(3) ?
    C3 N1 C4 . . 125.4(3) ?
    C1 N2 C2 . . 108.8(3) ?
    C1 N2 C11 . . 125.7(3) ?
    C2 N2 C11 . . 125.5(3) ?
    N1 C1 N2 . . 107.9(3) ?
    N1 C1 H1A . . 126.0 ?
    N2 C1 H1A . . 126.0 ?
    C3 C2 N2 . . 106.7(3) ?
    C3 C2 H2A . . 126.7 ?
    N2 C2 H2A . . 126.7 ?
    C2 C3 N1 . . 107.5(3) ?
    C2 C3 H3A . . 126.3 ?
    N1 C3 H3A . . 126.3 ?
    N1 C4 C5 . . 111.9(3) ?
    N1 C4 H4A . . 109.2 ?
    C5 C4 H4A . . 109.2 ?
    N1 C4 H4B . . 109.2 ?
    C5 C4 H4B . . 109.2 ?
    H4A C4 H4B . . 107.9 ?
    C10 C5 C6 . . 118.0(3) ?
    C10 C5 C4 . . 123.0(3) ?
    C6 C5 C4 . . 118.8(3) ?
    C7 C6 C5 . . 120.5(4) ?
    C7 C6 C18 . . 119.4(3) ?
    C5 C6 C18 . . 120.1(3) ?
    C8 C7 C6 . . 119.9(3) ?
    C8 C7 H7A . . 120.1 ?
    C6 C7 H7A . . 120.1 ?
    C7 C8 C9 . . 120.1(4) ?
    C7 C8 H8A . . 120.0 ?
    C9 C8 H8A . . 120.0 ?
    C8 C9 C10 . . 120.5(4) ?
    C8 C9 H9A . . 119.8 ?
    C10 C9 H9A . . 119.8 ?
    C9 C10 C5 . . 121.1(3) ?
    C9 C10 H10A . . 119.5 ?
    C5 C10 H10A . . 119.5 ?
    N2 C11 C12 . . 113.0(3) ?
    N2 C11 H11A . . 109.0 ?
    C12 C11 H11A . . 109.0 ?
    N2 C11 H11B . . 109.0 ?
    C12 C11 H11B . . 109.0 ?
    H11A C11 H11B . . 107.8 ?
    C13 C12 C17 . . 117.8(3) ?
    C13 C12 C11 . . 123.4(3) ?
    C17 C12 C11 . . 118.7(3) ?
    C12 C13 C14 . . 121.2(3) ?
    C12 C13 H13A . . 119.4 ?
    C14 C13 H13A . . 119.4 ?
    C13 C14 C15 . . 120.2(4) ?
    C13 C14 H14A . . 119.9 ?
    C15 C14 H14A . . 119.9 ?
    C16 C15 C14 . . 119.8(4) ?
    C16 C15 H15A . . 120.1 ?
    C14 C15 H15A . . 120.1 ?
    C17 C16 C15 . . 119.7(4) ?
    C17 C16 H16A . . 120.1 ?
    C15 C16 H16A . . 120.1 ?
    C16 C17 C12 . . 121.2(4) ?
    C16 C17 C19 . . 118.9(3) ?
    C12 C17 C19 . . 119.9(3) ?
    N3 C18 C6 . . 178.6(4) ?
    N4 C19 C17 . . 179.3(6) ?
loop_
    _geom_torsion_atom_site_label_1
    _geom_torsion_atom_site_label_2
    _geom_torsion_atom_site_label_3
    _geom_torsion_atom_site_label_4
    _geom_torsion_site_symmetry_1
    _geom_torsion_site_symmetry_2
    _geom_torsion_site_symmetry_3
    _geom_torsion_site_symmetry_4
    _geom_torsion
    _geom_torsion_publ_flag
    C3 N1 C1 N2 . . . . -1.2(4) ?
    C4 N1 C1 N2 . . . . -178.2(3) ?
    C2 N2 C1 N1 . . . . 1.0(4) ?
    C11 N2 C1 N1 . . . . -179.5(4) ?
    C1 N2 C2 C3 . . . . -0.4(5) ?
    C11 N2 C2 C3 . . . . -179.9(4) ?
    N2 C2 C3 N1 . . . . -0.3(5) ?
    C1 N1 C3 C2 . . . . 0.9(5) ?
    C4 N1 C3 C2 . . . . 177.9(4) ?
    C1 N1 C4 C5 . . . . -111.6(4) ?
    C3 N1 C4 C5 . . . . 71.9(5) ?
    N1 C4 C5 C10 . . . . 24.2(5) ?
    N1 C4 C5 C6 . . . . -160.3(3) ?
    C10 C5 C6 C7 . . . . -1.0(5) ?
    C4 C5 C6 C7 . . . . -176.7(3) ?
    C10 C5 C6 C18 . . . . 177.4(4) ?
    C4 C5 C6 C18 . . . . 1.7(5) ?
    C5 C6 C7 C8 . . . . 1.9(6) ?
    C18 C6 C7 C8 . . . . -176.5(4) ?
    C6 C7 C8 C9 . . . . -2.5(6) ?
    C7 C8 C9 C10 . . . . 2.2(7) ?
    C8 C9 C10 C5 . . . . -1.3(7) ?
    C6 C5 C10 C9 . . . . 0.7(6) ?
    C4 C5 C10 C9 . . . . 176.2(4) ?
    C1 N2 C11 C12 . . . . -100.4(5) ?
    C2 N2 C11 C12 . . . . 79.0(5) ?
    N2 C11 C12 C13 . . . . 28.0(6) ?
    N2 C11 C12 C17 . . . . -155.2(4) ?
    C17 C12 C13 C14 . . . . 0.0(6) ?
    C11 C12 C13 C14 . . . . 176.8(4) ?
    C12 C13 C14 C15 . . . . 0.3(6) ?
    C13 C14 C15 C16 . . . . -1.3(7) ?
    C14 C15 C16 C17 . . . . 1.9(7) ?
    C15 C16 C17 C12 . . . . -1.6(6) ?
    C15 C16 C17 C19 . . . . 177.2(4) ?
    C13 C12 C17 C16 . . . . 0.6(6) ?
    C11 C12 C17 C16 . . . . -176.3(4) ?
    C13 C12 C17 C19 . . . . -178.2(4) ?
    C11 C12 C17 C19 . . . . 4.9(6) ?
loop_
    _geom_hbond_atom_site_label_D
    _geom_hbond_atom_site_label_H
    _geom_hbond_atom_site_label_A
    _geom_hbond_site_symmetry_A
    _geom_hbond_distance_DH
    _geom_hbond_distance_HA
    _geom_hbond_distance_DA
    _geom_hbond_angle_DHA
    _geom_hbond_publ_flag
    C1 H1A Br1 2_645 0.93 2.70 3.531(4) 149 yes
    C2 H2A Br1 2_545 0.93 2.67 3.579(4) 165 yes
    C3 H3A N4 2_555 0.93 2.50 3.377(6) 157 yes
    C4 H4B Br1 2_645 0.97 2.86 3.730(4) 149 yes
    C7 H7A N4 4_656 0.93 2.60 3.390(5) 144 yes
    C10 H10A Br1 1_545 0.93 2.88 3.678(4) 144 yes
