# Supplementary material for: 1,3-Bis(2-cyano­benz­yl)imidazolium bromide
Source: Acta Crystallogr Sect E Struct Rep Online. 2011 Nov 30;67(Pt 12):o3462. doi: 10.1107/S1600536811048951 (PMC3239090; doi:10.1107/S1600536811048951)
Supplement: Supplementary file 2 [file e-67-o3462-Isup2.hkl]

#
# h,k,l, Fc-squared, Fo-squared, sigma(Fo-squared) and status flag
#
data_I
_shelx_title ' mo_zzh04obr_0m in P2(1)/c (RT)'
_shelx_refln_list_code          4
_shelx_F_calc_maximum      368.04
_exptl_crystal_F_000       768.00
_reflns_d_resolution_high  0.7703
 
loop_
 _symmetry_equiv_pos_as_xyz
 'x, y, z'
 '-x, y+1/2, -z+1/2'
 '-x, -y, -z'
 'x, -y-1/2, z-1/2'
 
_cell_length_a     9.0661
_cell_length_b     8.0357
_cell_length_c    24.6967
_cell_angle_alpha  90.000
_cell_angle_beta   95.651
_cell_angle_gamma  90.000
 
_shelx_F_squared_multiplier     1.000
 
loop_
 _refln_index_h
 _refln_index_k
 _refln_index_l
 _refln_F_squared_calc
 _refln_F_squared_meas
 _refln_F_squared_sigma
 _refln_observed_status
   1   0   0      305.58      329.52      5.65 o
   2   0   0       70.79       77.28      2.93 o
   3   0   0     4141.58     4207.95     64.94 o
   4   0   0       80.64      100.92      4.91 o
   5   0   0    10451.62    10596.52    183.38 o
   6   0   0      205.04      218.37     24.98 o
   7   0   0     1385.22     1447.74     31.35 o
   8   0   0     1309.01     1347.37     37.24 o
   9   0   0      254.08      307.37     18.86 o
  10   0   0      838.55      916.91     84.17 o
  11   0   0       14.71       -1.86     15.69 o
   1   1   0     1448.55     1496.81     18.55 o
   2   1   0      615.52      743.69     21.89 o
   3   1   0      278.89      353.29      6.72 o
   4   1   0       97.32       81.85     10.87 o
   5   1   0        6.19       14.91      5.37 o
   6   1   0      326.44      310.84     10.71 o
   7   1   0      114.47      114.90      7.44 o
   8   1   0       71.24      101.68      8.78 o
   9   1   0      102.18       88.40     10.05 o
  10   1   0        1.05        6.14     10.00 o
  11   1   0       15.18       39.77     13.61 o
   0   2   0    20932.20    23020.93    744.43 o
   1   2   0      629.77      668.95     18.19 o
   2   2   0     7611.08     7951.72    106.08 o
   3   2   0     2846.87     2840.71     73.54 o
   4   2   0     1701.92     1716.46     25.75 o
   5   2   0     2832.80     2859.55     37.45 o
   6   2   0      300.78      318.71      9.05 o
   7   2   0      888.90      911.67     16.51 o
   8   2   0      775.30      798.81     17.98 o
   9   2   0      238.11      241.38     14.51 o
  10   2   0      573.42      577.29     26.51 o
  11   2   0       13.26       33.21     26.84 o
   3   3   0      785.31      692.53     14.98 o
   4   3   0     2617.19     2441.62     31.49 o
   5   3   0      636.88      638.22     10.65 o
   6   3   0      960.37      911.97     31.35 o
   7   3   0      271.89      264.35     11.27 o
   8   3   0      172.83      169.56     10.94 o
   9   3   0      360.94      330.43     14.97 o
  10   3   0       35.09       63.75     21.87 o
  11   3   0       53.32       72.30     16.35 o
   0   4   0     5301.21     6103.72    203.67 o
   1   4   0       97.42      145.04     15.43 o
   2   4   0     2693.43     2760.65     73.29 o
   4   4   0      170.46      204.90     10.43 o
   5   4   0      514.78      497.03     36.23 o
   6   4   0       44.41       51.71      6.50 o
   7   4   0      918.54      980.41     21.24 o
   8   4   0      241.52      261.78     12.36 o
   9   4   0        2.34       12.69     12.30 o
  10   4   0      117.05      114.49     12.86 o
   1   5   0     1762.48     1784.06     48.22 o
   2   5   0      351.58      352.58     22.05 o
   3   5   0      468.35      115.70     66.59 o
   5   5   0       10.62       27.73     12.95 o
   6   5   0      898.14      876.84     34.29 o
   7   5   0       31.05       45.00     16.01 o
   8   5   0      154.09      137.52     11.79 o
   9   5   0      111.59      109.91     12.74 o
  10   5   0       14.72       -1.08     12.21 o
   0   6   0      357.63      352.03     27.10 o
   1   6   0       28.33       25.77     17.24 o
   2   6   0        3.53        3.76     21.72 o
   3   6   0      412.10      411.28     17.40 o
   4   6   0        1.30       10.61     13.21 o
   5   6   0        5.45        6.92     13.98 o
   6   6   0       19.45       39.27     16.07 o
   7   6   0        6.91       16.67     17.19 o
   8   6   0        2.05       19.93     18.15 o
   9   6   0        2.43       21.50     19.72 o
   1   7   0      639.40      678.82     23.79 o
   2   7   0      374.73      441.38     19.64 o
   3   7   0       67.10       58.68     16.51 o
   4   7   0      189.53      180.35     20.36 o
   5   7   0       28.10       18.51     16.58 o
   6   7   0      309.54      356.37     44.37 o
   7   7   0        2.62      -18.03     18.03 o
   8   7   0       55.27       27.24     20.85 o
   0   8   0       19.21       57.76     19.82 o
   1   8   0        2.78       -3.54     10.19 o
   2   8   0        7.76       -1.67     16.39 o
   3   8   0       10.10       28.73     17.61 o
   4   8   0       34.48       17.98     18.29 o
   5   8   0        8.20       12.80     22.57 o
   6   8   0        2.10       -6.29     19.05 o
   7   8   0        4.46       32.05     21.69 o
   1   9   0       47.06       33.17     12.58 o
   2   9   0        0.79       34.89     19.20 o
   3   9   0       12.60        8.50     19.75 o
   4   9   0       28.01       28.33     21.42 o
   5   9   0        0.58       -6.95     38.83 o
   0  10   0      106.50      171.01     23.67 o
   1  10   0        5.23       42.75     34.14 o
   2  10   0        0.63       32.27     26.90 o
   3  10   0        0.17        0.96     21.66 o
 -11   1   1      302.28      316.13     18.29 o
 -10   1   1      160.12      157.12     12.89 o
  -9   1   1      181.77      230.11     20.97 o
  -8   1   1     2495.82     2573.98     39.20 o
  -7   1   1       81.46       79.08      7.43 o
  -6   1   1     2079.18     2072.68     26.87 o
  -5   1   1     2741.35     3014.20     36.59 o
  -4   1   1     4119.24     4268.57     53.44 o
  -3   1   1     5907.86     6093.82     69.89 o
  -2   1   1     6370.64     6692.59     92.08 o
  -1   1   1     2872.09     2646.18     34.87 o
   0   1   1        5.01       -2.44      2.44 o
   1   1   1     6826.88     7392.75    101.05 o
   2   1   1     7981.80     8472.26    124.35 o
   3   1   1     4167.92     4280.25     52.85 o
   4   1   1     8254.07     8595.23    105.00 o
   5   1   1      347.91      408.65      8.18 o
   6   1   1     2881.20     2950.08     36.41 o
   7   1   1       49.90       52.15      5.96 o
   8   1   1     1678.18     1727.15     28.62 o
   9   1   1      333.71      358.92     14.17 o
  10   1   1       64.64       53.18     12.90 o
  11   1   1      387.79      398.64     24.60 o
 -11   2   1        0.17      -15.01     15.01 o
 -10   2   1      161.29      161.34     17.25 o
  -9   2   1      110.73       98.32     12.01 o
  -8   2   1       83.48       81.44      9.11 o
  -7   2   1      325.51      323.90      9.87 o
  -6   2   1        2.81       -1.49      4.06 o
  -5   2   1      705.59      672.17     21.55 o
  -4   2   1      312.86      296.61      8.11 o
  -3   2   1      414.72      381.78      7.61 o
  -2   2   1     3354.42     3133.93     38.38 o
  -1   2   1       15.74       13.42      3.54 o
   0   2   1     3728.50     3609.74     84.93 o
   2   2   1     1179.51     1043.58     14.95 o
   3   2   1     1302.13     1187.50     19.57 o
   4   2   1       39.03       39.85      4.46 o
   5   2   1      943.06      815.56     13.72 o
   6   2   1       47.34       43.57      5.22 o
   7   2   1      375.73      366.37     10.47 o
   8   2   1      155.14      156.10     10.08 o
   9   2   1       69.10       66.64     12.40 o
  10   2   1      156.36      138.06     18.54 o
  11   2   1        3.00       -5.82     15.27 o
 -11   3   1       70.68       56.14     15.63 o
 -10   3   1       11.10        8.06     13.28 o
  -9   3   1       14.49       37.67     10.78 o
  -8   3   1      870.70      913.85     21.81 o
  -7   3   1        4.52        4.49      7.01 o
  -6   3   1     1900.74     2004.01     55.00 o
  -5   3   1      223.67      231.93      5.81 o
  -4   3   1      518.05      519.57     11.83 o
  -3   3   1     6083.73     6704.02    128.48 o
  -2   3   1      935.67     1119.82     30.29 o
   0   3   1       44.24       31.10      5.36 o
   1   3   1     1795.20     2074.25     71.44 o
   3   3   1       99.48       92.64      3.76 o
   4   3   1      865.57      885.79     11.81 o
   5   3   1      897.31      931.24     13.59 o
   6   3   1     1188.02     1159.52     65.12 o
   7   3   1        3.62        5.92      7.09 o
   8   3   1     1472.21     1537.16     30.34 o
   9   3   1       73.80       52.40      9.93 o
  10   3   1       23.11       18.37     13.48 o
  11   3   1      263.55      234.37     31.98 o
 -10   4   1       98.68       81.96     12.51 o
  -9   4   1      215.23      187.21     11.90 o
  -8   4   1      136.17      135.11     10.18 o
  -7   4   1      547.50      463.40     31.61 o
  -6   4   1       16.37        6.82      5.92 o
  -5   4   1     1394.94     1390.81     24.97 o
  -4   4   1     1144.59     1159.11     27.55 o
  -3   4   1       35.03       11.39      6.85 o
  -2   4   1     2206.99     2005.44     42.50 o
  -1   4   1      255.69      272.44     58.08 o
   0   4   1     3447.62     3434.57     83.56 o
   2   4   1     3217.04     3507.98     85.09 o
   3   4   1      600.35      451.94     84.47 o
   4   4   1      177.61      217.88     21.81 o
   5   4   1     1220.87     1157.10     26.77 o
   6   4   1      158.20      160.08      8.06 o
   7   4   1      742.33      685.74     17.78 o
   8   4   1       18.05       29.23      8.57 o
   9   4   1       60.75       59.20      9.96 o
  10   4   1      441.16      410.10     16.12 o
 -10   5   1       35.30       56.96     22.24 o
  -9   5   1        0.63       -2.30     11.03 o
  -8   5   1      102.72       98.23     11.04 o
  -7   5   1       14.63       12.84     15.18 o
  -6   5   1      172.70      176.83     18.80 o
  -5   5   1      189.42      165.63     18.19 o
  -4   5   1        1.49        8.94      4.52 o
  -3   5   1      310.93      301.46     22.48 o
  -2   5   1        5.79       21.24      9.70 o
  -1   5   1      129.50      146.66     17.37 o
   0   5   1        0.83        4.74      8.12 o
   1   5   1      209.71      226.74     14.10 o
   2   5   1       46.62       68.66     15.82 o
   3   5   1      104.86       81.47     10.00 o
   4   5   1       43.43        8.32      2.72 o
   5   5   1      154.47      147.13     16.46 o
   6   5   1       32.67       62.73     15.34 o
   7   5   1        9.52       16.05      8.12 o
   8   5   1      206.02      216.10     13.49 o
   9   5   1        0.24       -0.55     12.09 o
  10   5   1       43.48       35.78     12.95 o
  -9   6   1       79.27       69.60     21.25 o
  -8   6   1       49.45       44.24     19.15 o
  -7   6   1      168.31      162.43     29.06 o
  -6   6   1        0.47       17.39     15.84 o
  -5   6   1      202.87      214.36     19.96 o
  -4   6   1      330.47      298.60     21.23 o
  -3   6   1      435.59      421.78     18.21 o
  -2   6   1      698.39      721.33     23.21 o
  -1   6   1      390.44      389.29     17.01 o
   0   6   1      980.50      919.54     35.56 o
   1   6   1      398.54      383.55     20.35 o
   2   6   1     1017.52     1016.10     33.30 o
   3   6   1      363.26      388.02     22.35 o
   4   6   1      199.05      179.23     17.98 o
   5   6   1      573.92      611.29     30.33 o
   6   6   1       71.51       81.73     17.50 o
   7   6   1      281.42      264.53     23.37 o
   8   6   1      118.35      151.76     21.81 o
   9   6   1       51.71       59.96     20.88 o
  -8   7   1        0.10       12.12     24.57 o
  -7   7   1        0.78       10.98     18.94 o
  -6   7   1        4.51       -4.72     17.33 o
  -5   7   1      110.18       89.81     18.37 o
  -4   7   1      288.98      257.21     22.52 o
  -3   7   1      503.08      536.30     29.12 o
  -2   7   1       16.78        6.12     10.50 o
  -1   7   1       10.73       -1.44     10.29 o
   0   7   1        2.63        4.52     10.22 o
   1   7   1       41.90       33.27     10.73 o
   2   7   1      441.29      454.55     19.71 o
   3   7   1        3.28       -5.67     14.36 o
   4   7   1       45.13       24.55     21.51 o
   5   7   1        5.17       -7.95     16.10 o
   6   7   1        0.11        2.45     23.63 o
   7   7   1       17.51       33.59     19.36 o
   8   7   1        1.71       39.31     20.58 o
  -7   8   1       43.80       17.00     21.04 o
  -6   8   1       30.72       20.17     19.97 o
  -5   8   1      151.04      137.67     22.69 o
  -4   8   1       28.53       40.67     22.42 o
  -3   8   1        1.06        6.71     17.23 o
  -2   8   1      162.78      157.40     15.50 o
  -1   8   1        0.09      -12.32     12.32 o
   0   8   1      155.15      149.71     14.93 o
   1   8   1        4.09       12.31     10.60 o
   2   8   1      169.45      173.93     20.94 o
   3   8   1      210.71      164.58     21.80 o
   4   8   1        6.48       30.43     18.50 o
   5   8   1       17.05       44.74     19.39 o
   6   8   1        2.08      -18.43     18.43 o
   7   8   1       65.01       83.62     22.98 o
  -5   9   1        1.46       16.16     21.71 o
  -4   9   1       35.41       49.30     21.92 o
  -3   9   1        0.37        4.74     19.47 o
  -2   9   1        6.87       28.62     19.01 o
  -1   9   1       40.03       72.83     14.01 o
   0   9   1        0.03       -7.72     11.78 o
   1   9   1       41.78       60.58     25.38 o
   2   9   1        6.63       11.29     18.93 o
   3   9   1        0.69       14.44     19.83 o
   4   9   1       42.02       55.27     22.08 o
   5   9   1        4.67      -13.88     31.24 o
  -3  10   1        4.11       19.76     22.54 o
  -2  10   1        2.60       21.86     21.75 o
  -1  10   1       14.13       34.16     21.01 o
   0  10   1        8.15       42.44     16.57 o
   1  10   1        6.17       54.04     21.22 o
   2  10   1       14.83       27.82     21.90 o
   3  10   1        4.16        7.76     23.07 o
 -11   0   2      149.50      187.88     20.18 o
 -10   0   2      454.63      460.78     24.39 o
  -9   0   2      180.70      198.88     16.74 o
  -8   0   2      795.14      807.00     23.12 o
  -7   0   2     5043.94     5471.56     98.53 o
  -6   0   2        2.30       23.67      6.48 o
  -5   0   2     2680.76     2659.19     58.31 o
  -4   0   2     2690.79     2484.71     45.43 o
  -3   0   2       71.84       65.80      4.25 o
  -2   0   2    32277.33    33514.98    570.79 o
  -1   0   2       20.89       -5.27      5.27 o
   0   0   2    10511.41    10505.63    222.99 o
   1   0   2      268.18      290.17      6.03 o
   2   0   2    25257.59    26449.39    449.61 o
   3   0   2     2236.61     2124.41     38.51 o
   4   0   2      885.50      876.38     16.14 o
   5   0   2    12652.80    12705.08    193.53 o
   6   0   2     2139.46     2137.42     51.93 o
   7   0   2      358.28      385.20     14.95 o
   8   0   2     1440.02     1430.88     38.82 o
   9   0   2      114.36      142.90     15.56 o
  10   0   2      811.76      812.52     30.83 o
  11   0   2       10.78       31.04     16.23 o
 -11   1   2        9.80       32.81     13.45 o
 -10   1   2        2.95       25.37     10.47 o
  -9   1   2       11.59        7.15      8.88 o
  -8   1   2       73.12       79.16      8.34 o
  -7   1   2       64.99       72.42      6.27 o
  -6   1   2      563.39      540.79     14.39 o
  -5   1   2       78.47       77.42      5.91 o
  -4   1   2     2366.40     2389.93     31.10 o
  -3   1   2     2832.32     2977.06     40.94 o
  -2   1   2     4078.57     4354.28     54.51 o
   0   1   2     1914.30     2004.60     28.13 o
   1   1   2      583.98      597.31      9.78 o
   2   1   2     8396.20     8822.35    129.36 o
   3   1   2      128.21      130.27      4.31 o
   4   1   2      768.92      713.18     11.32 o
   5   1   2        1.13        4.93      3.11 o
   6   1   2       30.97       22.67      4.63 o
   7   1   2      300.77      279.73      8.91 o
   8   1   2        0.40        7.01      6.48 o
   9   1   2       14.57       10.65     10.20 o
  10   1   2        0.70       -9.57      9.57 o
  11   1   2       34.79       36.19     13.17 o
 -11   2   2      129.23      118.14     28.90 o
 -10   2   2      381.81      371.41     31.86 o
  -9   2   2      168.15      188.97     13.62 o
  -8   2   2      523.92      500.01     16.33 o
  -7   2   2     1629.04     1738.51     25.95 o
  -6   2   2        3.62        9.64      4.31 o
  -5   2   2     5838.26     6336.41     73.74 o
  -4   2   2     1779.74     1730.13     21.82 o
  -3   2   2      669.79      679.86     22.00 o
  -2   2   2    13958.88    15260.80    197.56 o
  -1   2   2      576.37      586.61     13.91 o
   0   2   2    49851.18    54619.72   1019.81 o
   1   2   2     3158.14     3198.01     74.52 o
   2   2   2     5249.53     5640.97     82.87 o
   3   2   2     9207.47     9584.75    141.03 o
   4   2   2      263.79      253.02      7.99 o
   5   2   2     3606.57     3565.54     45.93 o
   6   2   2      874.59      888.15     15.24 o
   7   2   2      392.00      383.44     10.76 o
   8   2   2     1087.37     1139.58     21.75 o
   9   2   2      113.98      130.69     14.54 o
  10   2   2      411.81      389.16     21.63 o
  11   2   2        5.93        8.29     15.41 o
 -11   3   2       41.46       36.31     18.89 o
 -10   3   2       13.14       19.76     11.71 o
  -9   3   2      185.84      173.62     20.99 o
  -8   3   2      401.36      358.92     26.90 o
  -7   3   2       31.76       40.82      7.58 o
  -5   3   2      114.92      101.57      3.92 o
  -4   3   2     1594.90     1515.80     19.18 o
  -3   3   2      446.21      409.60     20.74 o
  -2   3   2       20.12        7.04      4.29 o
  -1   3   2     2309.42     2280.90     96.75 o
   0   3   2      595.97      510.35     37.08 o
   1   3   2      496.38      419.86     14.00 o
   2   3   2     2912.54     2870.90     67.60 o
   3   3   2      744.19      669.27     14.35 o
   4   3   2      858.88      782.92     11.74 o
   5   3   2      129.38      135.19      6.11 o
   6   3   2      795.92      726.78     20.38 o
   7   3   2      677.60      648.76     16.91 o
   8   3   2       50.29       57.53      8.90 o
   9   3   2       60.36       55.10      9.85 o
  10   3   2       26.00       26.58     13.98 o
  11   3   2      117.21       98.85     16.81 o
 -10   4   2       44.58       37.45     11.95 o
  -9   4   2       25.46       52.34     10.78 o
  -8   4   2       51.21       68.48      9.51 o
  -7   4   2      105.86      134.69      9.34 o
  -6   4   2       26.84       20.30      6.20 o
  -5   4   2     1017.82     1110.22     25.54 o
  -4   4   2       65.72       69.22      7.48 o
  -3   4   2      813.77      525.28     20.21 o
  -2   4   2     1647.39     2041.22     53.94 o
  -1   4   2       66.14       62.55      8.66 o
   0   4   2     6254.56     6938.86    133.16 o
   1   4   2      684.77      784.02     36.63 o
   2   4   2      829.34      878.28     20.88 o
   3   4   2      953.81      972.79     37.97 o
   4   4   2        1.62       -7.16     13.03 o
   5   4   2      697.17      749.43     27.25 o
   6   4   2       16.28       29.80      6.19 o
   7   4   2        5.14       16.15      7.25 o
   8   4   2      111.96      105.37      9.71 o
   9   4   2       89.33       80.36     11.32 o
  10   4   2      103.61      117.69     11.98 o
 -10   5   2       38.08       13.80      9.46 o
  -9   5   2       44.84       54.70     11.67 o
  -8   5   2      410.32      397.12     17.60 o
  -7   5   2        5.20        9.22     15.23 o
  -6   5   2     1086.29     1051.41     57.03 o
  -5   5   2      332.26      312.00     20.76 o
  -3   5   2      991.39     1115.12     28.24 o
  -2   5   2       86.16       95.90      9.18 o
  -1   5   2     1686.12     1676.69     37.71 o
   0   5   2      284.76      284.08     12.77 o
   1   5   2     1209.40     1248.81     29.29 o
   2   5   2     2736.24     2974.18     60.50 o
   3   5   2      498.74      437.08     16.30 o
   5   5   2        6.44       20.96     12.76 o
   6   5   2      370.31      403.53     39.36 o
   7   5   2      246.18      247.62     12.41 o
   8   5   2       52.26       44.78     10.72 o
   9   5   2      157.65      167.93     14.08 o
  10   5   2        1.87       18.11     12.88 o
  -9   6   2        0.16       40.19     22.42 o
  -8   6   2        0.99      -18.00     18.00 o
  -7   6   2        8.82        3.07     16.96 o
  -6   6   2       10.04        6.27     15.40 o
  -5   6   2      127.86      127.63     23.37 o
  -4   6   2      131.23      163.45     17.61 o
  -3   6   2        2.00       -1.27     10.64 o
  -2   6   2       37.34       33.68      9.40 o
  -1   6   2        4.30        7.67      8.57 o
   0   6   2        1.13        3.40      8.55 o
   1   6   2        3.58        3.63      8.05 o
   2   6   2      933.54      959.67     25.53 o
   3   6   2       90.61       69.16     11.52 o
   4   6   2       43.31       53.50     20.20 o
   5   6   2       43.97       40.37     15.54 o
   6   6   2        0.21       15.81     15.67 o
   7   6   2        5.00        6.08     16.57 o
   8   6   2        5.22       23.85     18.34 o
   9   6   2        0.34        2.96     19.12 o
  -8   7   2       98.18       98.81     23.77 o
  -7   7   2        7.45       -1.17     18.69 o
  -6   7   2      261.89      262.96     24.23 o
  -5   7   2       43.90       64.17     18.16 o
  -4   7   2      224.16      273.09     22.51 o
  -3   7   2      169.96      182.58     19.83 o
  -2   7   2       49.41       65.03     13.24 o
  -1   7   2      670.32      714.81     24.26 o
   0   7   2       40.07       10.09     11.93 o
   1   7   2       71.49       79.04     11.59 o
   2   7   2      372.46      440.94     19.11 o
   3   7   2      165.20      120.42     25.45 o
   4   7   2      477.19      513.04     32.19 o
   5   7   2        0.19        2.61     16.33 o
   6   7   2      105.71      101.13     20.07 o
   7   7   2       35.64       66.67     20.18 o
   8   7   2       24.32       19.62     20.01 o
  -7   8   2       10.15      -10.81     20.81 o
  -6   8   2        0.06      -17.40     19.30 o
  -5   8   2        5.89        0.99     18.90 o
  -4   8   2        0.26       12.88     28.21 o
  -3   8   2       10.23       10.40     16.98 o
  -2   8   2      119.97      148.95     15.32 o
  -1   8   2        1.31       -7.92     11.80 o
   0   8   2       42.37       66.67     13.10 o
   1   8   2        4.52       19.91     11.78 o
   2   8   2       12.66      -10.85     21.85 o
   3   8   2       19.98       49.82     18.68 o
   4   8   2        0.66        8.50     18.33 o
   5   8   2       10.24      -12.15     18.09 o
   6   8   2       12.94      -13.02     18.98 o
   7   8   2        1.00       -4.18     20.29 o
  -5   9   2        9.49        2.67     28.44 o
  -4   9   2       30.05        2.50     20.77 o
  -3   9   2       48.62       64.94     21.14 o
  -2   9   2        2.41        6.02     18.61 o
  -1   9   2       34.05       34.36     12.66 o
   0   9   2        0.12        8.36     16.00 o
   1   9   2       36.75       70.16     19.75 o
   2   9   2       85.70      104.80     21.32 o
   3   9   2       13.92      -14.24     19.49 o
   4   9   2       27.86       29.50     21.17 o
   5   9   2        0.44        8.22     21.28 o
  -3  10   2        0.35       18.84     41.88 o
  -2  10   2       14.93       31.52     21.98 o
  -1  10   2        0.05       11.46     20.02 o
   0  10   2        1.58       26.90     20.63 o
   1  10   2        2.94       17.82     21.00 o
   2  10   2        4.50        0.07     21.44 o
   3  10   2        3.27       42.18     23.24 o
 -11   1   3      223.81      247.12     17.11 o
 -10   1   3      387.54      400.45     16.07 o
  -9   1   3       13.80       29.20      9.31 o
  -8   1   3     1316.84     1391.17     24.83 o
  -7   1   3      196.51      208.02      8.16 o
  -6   1   3     3012.50     3120.93     44.59 o
  -5   1   3     1649.19     1651.58     23.13 o
  -4   1   3     2833.87     2820.54     36.24 o
  -3   1   3    18694.23    19148.78    230.95 o
  -2   1   3        1.31        1.30      2.33 o
  -1   1   3      686.80      525.44     40.75 o
   0   1   3      430.58      250.49     10.79 o
   1   1   3     1669.81     1962.44     30.44 o
   2   1   3     9485.12     9707.35    126.38 o
   3   1   3     3116.02     3270.72     44.21 o
   4   1   3     2631.10     2597.90     31.11 o
   5   1   3       67.80      107.87      4.41 o
   6   1   3     5022.94     5238.77     61.91 o
   7   1   3      680.08      683.16     15.20 o
   8   1   3      961.86     1056.51     18.84 o
   9   1   3      663.04      678.82     19.05 o
  10   1   3       19.10        3.90     11.35 o
  11   1   3      344.11      360.83     18.90 o
 -11   2   3       34.19       31.67     16.20 o
 -10   2   3       29.88       46.43     15.18 o
  -9   2   3       96.84       98.23     12.27 o
  -8   2   3       17.89       28.71      8.32 o
  -7   2   3      169.53      154.54     10.07 o
  -6   2   3        8.41        1.72      4.36 o
  -5   2   3      620.64      574.27     18.34 o
  -4   2   3     1297.43     1200.38     16.12 o
  -3   2   3        1.88        0.43      2.10 o
  -2   2   3     3022.05     2784.60     41.48 o
  -1   2   3      355.34      332.69      9.80 o
   0   2   3     3213.42     2945.62     56.99 o
   1   2   3      937.20      895.56     14.45 o
   2   2   3      521.59      544.82      9.96 o
   3   2   3      650.64      557.24      9.49 o
   4   2   3      491.89      504.66     11.35 o
   5   2   3      701.61      611.93     12.28 o
   6   2   3      247.68      244.61      7.91 o
   7   2   3      377.54      361.71     11.77 o
   8   2   3      214.67      212.44     10.93 o
   9   2   3        0.50        5.14     12.23 o
  10   2   3      124.70      143.59     19.48 o
  11   2   3        6.04        6.73     15.28 o
 -11   3   3       66.88       40.69     15.24 o
 -10   3   3      404.12      372.38     17.82 o
  -9   3   3        1.15        5.11     10.60 o
  -8   3   3      565.33      585.58     22.44 o
  -7   3   3      231.89      200.99     10.23 o
  -6   3   3      188.27      195.95     35.15 o
  -5   3   3      684.65      718.08      9.95 o
  -4   3   3     1190.48     1358.81     17.53 o
  -3   3   3     2014.80     2137.73     36.02 o
  -2   3   3       98.23      112.68      6.84 o
  -1   3   3      696.66      694.79     23.68 o
   0   3   3       10.56       22.82      5.95 o
   1   3   3      716.54      812.92     25.98 o
   2   3   3      350.56      303.85     16.12 o
   3   3   3      430.31      436.07     15.05 o
   4   3   3     3992.61     4446.30     54.24 o
   5   3   3       20.13       20.73      5.47 o
   6   3   3     1672.48     1744.34     40.21 o
   7   3   3       84.96       92.25      8.80 o
   8   3   3       30.53       38.76      8.69 o
   9   3   3      178.07      172.34     15.98 o
  10   3   3      172.39      134.61     15.73 o
  11   3   3      125.83      117.42     17.30 o
 -10   4   3       54.89       51.60     12.17 o
  -9   4   3      231.62      218.17     13.80 o
  -8   4   3       77.72       76.73      9.45 o
  -7   4   3      321.83      304.67     11.91 o
  -6   4   3        9.69       11.78      6.06 o
  -5   4   3      144.74      148.82      9.36 o
  -4   4   3     1915.71     1941.75     42.29 o
  -3   4   3     1418.13     1375.17     39.55 o
  -2   4   3     3527.07     3293.77     81.80 o
  -1   4   3      601.84      728.04     25.18 o
   0   4   3     3270.92     3045.65     61.00 o
   1   4   3      374.97      499.87     18.71 o
   2   4   3      766.53      686.89     17.38 o
   3   4   3     3524.88     3417.48     66.87 o
   4   4   3       82.21      104.46      7.63 o
   5   4   3     1556.95     1458.22     37.42 o
   6   4   3      176.00      187.17      8.52 o
   7   4   3      484.17      454.93     15.67 o
   8   4   3      643.94      630.31     26.76 o
   9   4   3        5.45        6.16      9.21 o
  10   4   3      200.71      210.39     14.69 o
 -10   5   3       20.63       25.44      9.78 o
  -9   5   3        7.38        9.64     11.95 o
  -8   5   3       31.65       59.32     10.20 o
  -7   5   3       25.98       17.58     15.82 o
  -6   5   3       96.18      135.60     17.57 o
  -5   5   3       59.97       78.47     29.31 o
  -4   5   3        2.42        0.50      2.60 o
  -3   5   3       48.68       60.83      8.60 o
  -2   5   3       81.39       88.16     10.50 o
  -1   5   3      122.64      108.92      9.36 o
   0   5   3       52.09       55.39      7.84 o
   1   5   3      276.54      286.10     12.91 o
   2   5   3        1.57        1.73      7.57 o
   3   5   3      145.62      141.64      9.17 o
   4   5   3      319.91      332.67     28.48 o
   5   5   3       13.93       -7.07     17.07 o
   6   5   3      179.77      221.41     20.71 o
   7   5   3        0.32        6.46      8.41 o
   8   5   3      181.92      169.66     12.83 o
   9   5   3        6.46        6.06     11.33 o
  10   5   3       18.32       46.37     13.31 o
  -9   6   3       63.87       68.14     21.00 o
  -8   6   3       24.97       11.96     18.67 o
  -7   6   3      134.64      147.90     20.89 o
  -6   6   3      212.24      206.57     20.76 o
  -5   6   3      286.54      315.64     22.58 o
  -4   6   3      437.54      484.95     26.65 o
  -3   6   3      170.16      208.27     14.39 o
  -2   6   3      612.47      609.89     47.73 o
  -1   6   3      539.73      544.29     19.58 o
   0   6   3     1114.70     1083.09     39.87 o
   1   6   3       13.17       15.96     11.25 o
   2   6   3      679.05      643.89     26.10 o
   3   6   3      380.54      403.71     32.18 o
   4   6   3       78.21       95.25     22.22 o
   5   6   3      507.26      507.65     28.03 o
   6   6   3       96.25      121.37     21.10 o
   7   6   3      324.98      302.22     24.66 o
   8   6   3      165.21      169.65     21.99 o
   9   6   3        7.40       18.52     19.78 o
  -8   7   3        2.67        6.97     20.47 o
  -7   7   3        2.86       23.32     19.36 o
  -6   7   3        0.45       14.38     18.05 o
  -5   7   3       43.00       60.49     18.27 o
  -4   7   3      280.48      302.89     23.55 o
  -3   7   3      229.94      209.03     15.35 o
  -2   7   3       29.99       16.01     11.06 o
  -1   7   3        0.13       -7.63     10.18 o
   0   7   3       16.18       29.43     10.59 o
   1   7   3     1302.83     1292.54     33.65 o
   2   7   3       87.25       90.58     11.19 o
   3   7   3      429.44      354.28     34.43 o
   4   7   3       37.83       67.51     24.21 o
   5   7   3       35.13       33.65     17.42 o
   6   7   3        2.14       18.65     17.99 o
   7   7   3       19.88       21.34     19.29 o
   8   7   3       48.63       29.47     22.06 o
  -7   8   3        4.08       -4.05     20.87 o
  -6   8   3       15.44       -4.57     28.75 o
  -5   8   3       58.63       49.05     20.47 o
  -4   8   3      188.62      209.35     23.62 o
  -3   8   3       31.97       49.65     18.19 o
  -2   8   3      121.61      145.99     15.36 o
  -1   8   3       35.99       32.25     12.47 o
   0   8   3      289.58      249.93     16.83 o
   1   8   3       53.41       56.45     12.63 o
   2   8   3       37.14       19.36     23.43 o
   3   8   3       91.51       78.75     26.73 o
   4   8   3       62.89       27.58     18.91 o
   5   8   3      138.63       93.46     21.47 o
   6   8   3       55.56       59.86     21.02 o
   7   8   3       45.05       65.19     22.14 o
  -5   9   3        0.34       12.30     33.56 o
  -4   9   3       11.58       51.78     21.68 o
  -3   9   3       73.24       88.07     21.86 o
  -2   9   3        0.12        7.90     18.48 o
  -1   9   3        2.60       12.54     14.21 o
   0   9   3        2.46        7.54     13.86 o
   1   9   3        0.46        6.65     24.71 o
   2   9   3       65.60       71.64     21.06 o
   3   9   3        2.70        7.60     32.27 o
   4   9   3       21.36       36.22     21.86 o
   5   9   3        0.24      -14.54     20.83 o
  -3  10   3       12.34       24.74     49.14 o
  -2  10   3        2.18       21.53     21.54 o
  -1  10   3       16.19       31.79     44.55 o
   0  10   3       21.00       42.79     21.04 o
   1  10   3        1.58        1.52     20.92 o
   2  10   3        3.18       15.02     21.55 o
   3  10   3        0.18       27.13     32.87 o
 -11   0   4      119.37      118.53     18.71 o
 -10   0   4      263.38      268.24     20.70 o
  -9   0   4      989.20     1070.23     44.84 o
  -8   0   4      169.08      167.14     20.63 o
  -7   0   4     2524.99     2702.44     52.50 o
  -6   0   4      390.12      387.05     14.39 o
  -5   0   4     2421.11     2405.99     45.34 o
  -4   0   4     1012.74      988.39     25.33 o
  -3   0   4     4024.95     4486.99     78.83 o
  -2   0   4   135453.56   138218.22   2348.57 o
  -1   0   4     2834.60     2727.18     47.87 o
   0   0   4     1011.81     1128.12     20.61 o
   1   0   4    18443.93    18651.26    406.83 o
   2   0   4      206.37      196.25      6.12 o
   3   0   4    25538.92    25865.60    440.36 o
   4   0   4      130.50      108.40      6.08 o
   5   0   4      932.55      808.26     16.14 o
   6   0   4     1900.87     1827.79     36.22 o
   7   0   4      773.66      819.16     20.42 o
   8   0   4     1549.60     1517.78     40.61 o
   9   0   4       22.28       16.90     12.84 o
  10   0   4      661.85      677.48     28.01 o
  11   0   4       13.97        2.29     15.88 o
 -11   1   4       17.49        4.11     11.68 o
 -10   1   4       25.56       36.44     10.85 o
  -9   1   4        9.66       11.43      8.28 o
  -8   1   4      189.46      160.57     13.58 o
  -7   1   4        1.42        3.95      5.70 o
  -6   1   4       39.99       47.23      8.09 o
  -5   1   4        1.58       -1.81      5.03 o
  -4   1   4     1024.68     1070.31     15.77 o
  -3   1   4      401.83      351.42      7.68 o
  -2   1   4    14000.46    14714.56    177.38 o
  -1   1   4      614.89      578.07     12.47 o
   0   1   4     2269.81     2085.35     31.23 o
   1   1   4       83.18      105.36      3.63 o
   2   1   4     1352.47     1199.46     16.88 o
   3   1   4      309.98      296.85      5.94 o
   4   1   4      394.39      368.31      6.79 o
   5   1   4      198.18      208.42      5.78 o
   6   1   4      132.50      136.24      5.62 o
   7   1   4      224.14      206.56      8.41 o
   8   1   4        2.19        0.67      7.63 o
   9   1   4       50.11       34.58      9.51 o
  10   1   4        6.16       -1.94     11.34 o
  11   1   4       13.30       18.59     13.01 o
 -11   2   4       94.65       66.34     16.79 o
 -10   2   4      156.69      155.13     24.15 o
  -9   2   4      325.27      360.18     17.07 o
  -8   2   4      105.32       91.36      9.49 o
  -7   2   4     1505.50     1654.31     27.16 o
  -6   2   4      529.51      508.37     12.49 o
  -5   2   4     2561.80     2707.31     33.40 o
  -4   2   4     1017.49      933.19     13.37 o
  -3   2   4     1204.66     1409.77     21.70 o
  -2   2   4     6719.65     7555.20    128.99 o
  -1   2   4     2948.76     2911.70     40.89 o
   0   2   4    14922.46    15664.01    213.54 o
   1   2   4     5319.11     5476.02     93.97 o
   3   2   4     2502.55     2404.14     33.10 o
   4   2   4      304.10      330.90      9.42 o
   5   2   4     3633.88     3578.32     49.57 o
   6   2   4     1337.65     1349.35     20.59 o
   7   2   4      739.24      778.41     16.45 o
   8   2   4      878.77      884.59     18.68 o
   9   2   4       23.51       12.04     15.89 o
  10   2   4      328.53      328.83     20.72 o
  11   2   4        8.33       23.69     15.76 o
 -11   3   4      110.06      110.48     33.72 o
 -10   3   4       71.05       80.67     12.90 o
  -9   3   4        0.63       -5.78     10.13 o
  -8   3   4      652.02      594.15     20.00 o
  -7   3   4      199.77      209.25     12.36 o
  -5   3   4      273.36      242.91      6.28 o
  -4   3   4      991.79      968.96     16.05 o
  -3   3   4     1522.80     1557.00     28.31 o
  -2   3   4      137.54      182.11      8.50 o
  -1   3   4     1866.20     1538.83    223.84 o
   0   3   4    11453.09    12167.27    280.28 o
   1   3   4      382.23      328.44     10.57 o
   2   3   4     2932.93     2857.23     52.68 o
   3   3   4     1384.82     1405.66     27.16 o
   4   3   4     1431.38     1424.60     19.25 o
   5   3   4     1311.04     1302.35     22.89 o
   6   3   4      144.80      118.89      7.77 o
   7   3   4      572.28      556.19     15.84 o
   8   3   4       37.33       37.09      8.67 o
   9   3   4       60.37       60.71     10.11 o
  10   3   4       53.33       43.64     13.88 o
 -10   4   4       54.92       45.18     12.31 o
  -9   4   4      268.05      261.84     14.60 o
  -8   4   4       38.98       25.64     10.16 o
  -7   4   4      146.19      166.19      9.76 o
  -6   4   4      179.54      217.74     10.12 o
  -5   4   4      570.98      605.95     12.02 o
  -4   4   4      875.41      632.73     72.15 o
  -3   4   4      196.36      241.19     15.19 o
  -2   4   4     1618.35     1900.04     40.97 o
  -1   4   4      589.62      621.74     17.63 o
   0   4   4     1887.84     1798.86     38.21 o
   1   4   4      903.10      937.12     27.75 o
   2   4   4      747.27      808.33     19.51 o
   3   4   4      882.54      889.39     26.37 o
   4   4   4        7.67        2.31      4.36 o
   5   4   4     1691.16     1767.65     44.00 o
   6   4   4      357.90      387.97     20.65 o
   7   4   4       19.71       19.47      8.75 o
   8   4   4      188.90      213.34     18.77 o
   9   4   4       12.84       -7.62      9.09 o
  10   4   4       97.59       84.00     13.96 o
 -10   5   4       52.82       53.54     10.40 o
  -9   5   4       15.07        6.62     12.75 o
  -8   5   4      489.57      466.56     17.36 o
  -7   5   4       17.69       33.36     16.37 o
  -6   5   4      708.84      693.51     31.25 o
  -5   5   4      309.97      340.03     21.89 o
  -3   5   4     1251.37     1330.80     32.26 o
  -2   5   4       20.60       22.07     11.49 o
  -1   5   4     1245.90     1311.30     31.04 o
   0   5   4      653.47      715.87     20.62 o
   1   5   4       64.95       60.52      7.70 o
   2   5   4     1955.31     1879.73    100.73 o
   3   5   4       31.57       14.01      8.85 o
   4   5   4     1412.75     1423.08     61.84 o
   5   5   4       35.02       16.85     18.42 o
   6   5   4      260.40      236.18     20.27 o
   7   5   4      379.81      438.27     16.91 o
   8   5   4       15.01       14.39     15.51 o
   9   5   4      121.58      113.95     13.15 o
  10   5   4        7.85       25.23     17.13 o
  -9   6   4        0.59       17.26     27.26 o
  -8   6   4        0.38       -6.65     18.14 o
  -7   6   4        6.42       18.94     17.78 o
  -6   6   4        2.41       14.46     16.02 o
  -5   6   4      294.65      288.78     21.94 o
  -4   6   4       51.88       47.59     14.62 o
  -3   6   4        8.41        2.17      9.12 o
  -2   6   4       18.18       22.91      9.55 o
  -1   6   4        4.11        5.26      8.72 o
   0   6   4      380.72      385.85     16.31 o
   1   6   4      278.11      303.06     14.16 o
   2   6   4       36.06       44.92      8.65 o
   3   6   4       36.23       55.91     19.96 o
   4   6   4       56.05       49.88     20.27 o
   5   6   4        0.46        8.96     20.38 o
   6   6   4        1.92       11.26     15.90 o
   7   6   4       78.18       91.89     21.83 o
   8   6   4        0.07        8.41     17.97 o
   9   6   4        1.01      -18.68     18.68 o
  -8   7   4      191.88      199.32     25.30 o
  -7   7   4       19.08       44.95     27.70 o
  -6   7   4      181.06      165.57     22.05 o
  -5   7   4       34.86       26.51     38.30 o
  -4   7   4       59.52       26.58     16.48 o
  -3   7   4      560.25      606.83     24.23 o
  -2   7   4       29.38       20.83     11.27 o
  -1   7   4      270.50      294.15     18.61 o
   0   7   4     1033.71     1085.79     30.29 o
   1   7   4       36.54       41.24     10.60 o
   2   7   4      304.56      333.53     16.10 o
   3   7   4       25.32        7.42     20.71 o
   4   7   4      413.37      396.95     37.07 o
   5   7   4        0.83       11.94     16.62 o
   6   7   4       55.59       70.35     19.46 o
   7   7   4       88.83      105.15     21.50 o
   8   7   4       11.93       33.29     20.46 o
  -7   8   4       21.23       38.72     21.87 o
  -6   8   4       19.99       36.59     21.48 o
  -5   8   4       29.74        6.78     29.27 o
  -4   8   4        0.49      -12.04     22.04 o
  -3   8   4        1.27       -8.22     16.75 o
  -2   8   4       26.44       51.68     13.85 o
  -1   8   4        1.47       12.52     12.16 o
   0   8   4        4.30       13.54     12.14 o
   1   8   4        3.40       15.42     21.92 o
   2   8   4       11.85       -6.40     22.37 o
   3   8   4        7.84       -6.80     23.33 o
   4   8   4        0.29       -6.12     20.60 o
   5   8   4        0.24      -14.29     27.28 o
   6   8   4       34.59       60.55     21.62 o
   7   8   4        8.46       22.41     35.51 o
  -5   9   4        6.07       15.80     32.07 o
  -4   9   4        1.57        9.52     21.10 o
  -3   9   4       38.55        9.12     20.01 o
  -2   9   4        9.41       13.96     18.80 o
  -1   9   4       33.58       28.64     14.65 o
   0   9   4       15.56       10.62     13.77 o
   1   9   4        2.71       16.30     25.48 o
   2   9   4       52.55       52.08     27.89 o
   3   9   4       10.40       34.26     20.83 o
   4   9   4       46.98       43.70     21.87 o
   5   9   4        0.88       21.24     21.82 o
  -3  10   4        0.53       66.78     34.97 o
  -2  10   4       65.91       91.94     23.61 o
  -1  10   4        8.72       21.33     22.00 o
   0  10   4        2.93        6.05     19.86 o
   1  10   4        4.87       35.28     23.08 o
   2  10   4       14.62       22.07     21.78 o
 -11   1   5      169.05      195.89     14.57 o
 -10   1   5      562.53      603.78     19.71 o
  -9   1   5       23.31       18.10      8.50 o
  -8   1   5     1155.47     1244.63     23.17 o
  -7   1   5      511.44      501.74     21.13 o
  -6   1   5     1227.74     1248.86     19.56 o
  -5   1   5     2765.13     2617.47     37.40 o
  -4   1   5      590.33      579.76     10.46 o
  -3   1   5      911.79      776.68     12.82 o
  -2   1   5      371.89      276.84      5.76 o
  -1   1   5    16036.64    17172.88    258.79 o
   1   1   5     3295.47     3531.20     54.94 o
   2   1   5     9215.72     9325.49    113.02 o
   3   1   5       10.03        4.71      2.31 o
   4   1   5     3420.19     3341.44     42.46 o
   5   1   5       38.93       21.60      3.17 o
   6   1   5     2177.53     2284.56     29.07 o
   7   1   5     1413.83     1371.94     21.47 o
   8   1   5      288.29      298.36     12.40 o
   9   1   5      835.26      838.59     21.00 o
  10   1   5        1.75       -3.65     11.38 o
  11   1   5      173.21      198.34     16.12 o
 -11   2   5       36.30       21.91     16.07 o
 -10   2   5       46.00       28.58     14.84 o
  -9   2   5      132.74      115.36     12.89 o
  -8   2   5        0.04       -9.19      9.19 o
  -7   2   5      294.63      328.41     11.11 o
  -6   2   5      272.06      243.81     13.29 o
  -5   2   5        5.59        1.68      3.59 o
  -4   2   5     1024.55      966.46     14.73 o
  -3   2   5      120.02      137.04      4.71 o
  -1   2   5       21.36       22.84      2.34 o
   0   2   5     1478.83     1420.14     22.89 o
   1   2   5       19.19       14.47      3.68 o
   2   2   5      167.30      163.61      9.53 o
   3   2   5     2350.45     2232.26     31.03 o
   4   2   5      212.73      201.43      7.34 o
   5   2   5      733.50      674.35     13.12 o
   6   2   5      468.47      454.69     11.59 o
   7   2   5      134.79      125.29      7.97 o
   8   2   5      558.68      511.29     14.57 o
   9   2   5       33.90       25.32     18.31 o
  10   2   5       62.41       72.15     15.35 o
  11   2   5       14.79       27.84     16.16 o
 -11   3   5       55.93       61.69     15.91 o
 -10   3   5      139.50      151.86     14.05 o
  -9   3   5        0.35       -5.76     10.41 o
  -8   3   5      685.59      753.00     23.90 o
  -7   3   5       54.74       59.53      9.20 o
  -5   3   5     1977.16     2176.03     29.73 o
  -4   3   5       17.67        7.74      2.66 o
  -3   3   5     1068.64      642.78     26.91 o
  -2   3   5        0.19       -1.55      2.45 o
  -1   3   5     4066.93     4227.66    100.93 o
   0   3   5       66.90       67.77      5.71 o
   1   3   5      337.37      389.45     14.50 o
   2   3   5     3257.22     3427.57     53.20 o
   3   3   5     1199.06     1363.64     26.82 o
   4   3   5     1331.36     1323.65     18.15 o
   5   3   5       14.38       15.27      6.04 o
   6   3   5     1137.98     1202.28     26.44 o
   7   3   5      500.25      508.09     15.50 o
   8   3   5      440.05      427.41     15.43 o
   9   3   5      594.24      591.47     23.43 o
  10   3   5       18.59       20.48     13.68 o
 -10   4   5       72.83       69.72     14.11 o
  -9   4   5      115.21      109.13     12.07 o
  -8   4   5       13.11        0.18      9.13 o
  -7   4   5      191.70      188.66     11.28 o
  -6   4   5      595.48      614.84     15.57 o
  -5   4   5      183.25      157.82     13.84 o
  -3   4   5       24.74       29.93      7.09 o
  -2   4   5     2406.58     2461.85     51.15 o
  -1   4   5       13.89       14.04      5.95 o
   0   4   5     3701.22     3644.40     72.25 o
   1   4   5     1102.23     1124.34     32.08 o
   2   4   5       41.71       85.42     10.02 o
   3   4   5     1083.90     1035.57     29.36 o
   4   4   5      383.55      359.19     26.22 o
   5   4   5      920.31      941.30     35.04 o
   6   4   5       48.51       49.83      7.05 o
   7   4   5      175.85      137.29      9.18 o
   8   4   5     1374.06     1293.83     31.86 o
   9   4   5        3.18        8.84      9.12 o
  10   4   5       81.59       89.47     21.50 o
 -10   5   5       11.22        6.75     10.84 o
  -9   5   5        2.66        2.38      8.43 o
  -8   5   5      127.13      169.61     29.38 o
  -7   5   5       54.62       61.63     16.81 o
  -6   5   5        1.87       -4.49     14.19 o
  -5   5   5       29.14       18.28     13.70 o
  -4   5   5        3.04        7.86      8.42 o
  -3   5   5      319.37      363.41     15.76 o
  -2   5   5       33.36       24.08      7.94 o
  -1   5   5       26.83       19.60      7.61 o
   0   5   5        0.35        8.46      7.03 o
   1   5   5       14.35        8.83      6.77 o
   2   5   5       16.49       27.10      6.74 o
   4   5   5       18.70       22.27     17.69 o
   5   5   5       69.49       60.59     19.84 o
   6   5   5      423.96      366.17     15.48 o
   7   5   5        9.95       23.71     11.61 o
   8   5   5       87.88       94.02     11.71 o
   9   5   5       22.77       26.02     17.17 o
  -9   6   5       49.30       24.91     29.13 o
  -8   6   5        0.57        3.96     18.54 o
  -7   6   5       43.99       55.32     31.27 o
  -6   6   5       63.77       54.92     17.66 o
  -5   6   5      252.79      232.74     21.12 o
  -4   6   5      428.94      475.98     19.84 o
  -3   6   5       93.46       67.92     10.83 o
  -2   6   5     1247.37     1174.34     30.90 o
  -1   6   5      313.94      344.96     15.94 o
   0   6   5     1931.99     1672.98     39.03 o
   1   6   5      281.46      342.76     19.56 o
   2   6   5      117.95      118.21     11.02 o
   3   6   5      485.47      456.88     36.46 o
   4   6   5      223.59      251.15     28.47 o
   5   6   5      524.14      488.77     38.36 o
   6   6   5      275.92      291.44     23.63 o
   7   6   5      157.10      193.65     32.37 o
   8   6   5      353.42      363.34     27.26 o
   9   6   5        0.11       -4.26     19.51 o
  -8   7   5       11.96        0.61     20.59 o
  -7   7   5        2.16        4.47     19.14 o
  -6   7   5      151.83      158.94     22.31 o
  -5   7   5       34.91       32.78     30.36 o
  -4   7   5       41.08       51.62     17.30 o
  -3   7   5       11.98       16.51     17.01 o
  -2   7   5       19.35       10.13     11.04 o
  -1   7   5        0.42        8.53     10.55 o
   0   7   5      242.91      280.85     15.84 o
   1   7   5       56.35       48.41     10.77 o
   2   7   5       59.02       60.48     21.29 o
   3   7   5        0.71      -15.14     20.10 o
   4   7   5        0.58        5.63     21.95 o
   5   7   5       49.89       37.24     24.10 o
   6   7   5        3.68        7.70     17.93 o
   7   7   5        8.93       -0.99     19.00 o
   8   7   5       19.57       35.36     20.50 o
  -7   8   5       30.66       -4.57     21.12 o
  -6   8   5       41.06       80.02     22.17 o
  -5   8   5        9.95        2.70     19.84 o
  -4   8   5       45.91       49.54     26.91 o
  -3   8   5       21.79       18.77     17.86 o
  -2   8   5      101.92       96.64     17.60 o
  -1   8   5        2.30       -3.11     11.89 o
   0   8   5      205.08      200.25     15.89 o
   1   8   5       80.50       90.84     19.25 o
   2   8   5       57.28       46.61     24.40 o
   3   8   5        9.31        3.89     24.22 o
   4   8   5        2.38       32.05     26.31 o
   5   8   5      137.71      112.73     22.35 o
   6   8   5       33.56       65.76     21.57 o
   7   8   5       43.17       23.29     21.45 o
  -5   9   5       13.95       24.71     23.41 o
  -4   9   5       14.59       -9.49     21.36 o
  -3   9   5       14.14       63.78     21.57 o
  -2   9   5        2.42      -10.04     18.77 o
  -1   9   5        5.55       -8.78     14.02 o
   0   9   5       17.33       17.77     14.28 o
   1   9   5       19.02       39.33     27.15 o
   2   9   5       67.72       89.29     29.08 o
   3   9   5       26.24       52.97     29.31 o
   4   9   5       57.52       95.23     23.57 o
   5   9   5        5.13        7.88     21.38 o
  -2  10   5       16.71       23.96     22.08 o
  -1  10   5        1.64       15.08     26.09 o
   0  10   5       36.06        6.26     27.30 o
   1  10   5        1.79       19.92     28.69 o
   2  10   5       16.29       -8.07     21.74 o
 -11   0   6      117.34      111.03     18.84 o
 -10   0   6      131.49      175.32     25.37 o
  -9   0   6     1119.21     1168.21     36.19 o
  -8   0   6        5.00        2.53      9.69 o
  -7   0   6      876.38      921.82     27.22 o
  -6   0   6     1594.14     1670.35     34.52 o
  -5   0   6     1625.61     1701.79     33.87 o
  -4   0   6    18489.58    19023.00    325.82 o
  -3   0   6     3113.70     3718.52     77.67 o
  -2   0   6     3197.28     3427.80     60.88 o
  -1   0   6     7815.45     7586.09    153.67 o
   0   0   6    32117.90    34005.63    577.27 o
   1   0   6     4399.25     4166.03     72.47 o
   2   0   6     7744.98     8283.89    142.37 o
   3   0   6    15445.12    15437.46    263.85 o
   4   0   6     6259.77     6158.48    107.75 o
   5   0   6     3635.15     3507.15     64.32 o
   6   0   6     2267.11     2152.39     41.91 o
   7   0   6      223.74      245.51     15.13 o
   8   0   6     1099.53     1103.96     33.21 o
   9   0   6       88.25       70.84     14.16 o
  10   0   6      650.56      671.76     28.33 o
  11   0   6       83.00       80.63     17.67 o
 -11   1   6        0.37       -9.54     11.69 o
 -10   1   6       26.07       49.96     11.30 o
  -9   1   6       26.36       29.84      8.84 o
  -8   1   6      118.14      105.55     10.33 o
  -7   1   6       94.32       92.09      7.05 o
  -6   1   6      300.19      298.98      8.88 o
  -5   1   6     1449.89     1492.67     21.81 o
  -4   1   6        3.29       -0.17      2.43 o
  -3   1   6        3.39       10.49      2.93 o
  -2   1   6     2294.73     2311.82     31.84 o
  -1   1   6        2.69        2.85      2.24 o
   0   1   6     3979.97     4067.50     91.27 o
   1   1   6      109.36      111.71      3.41 o
   2   1   6       48.98       79.49      4.26 o
   3   1   6       33.25       38.13      3.15 o
   4   1   6       81.92       79.08      4.04 o
   5   1   6      998.94     1011.39     15.55 o
   6   1   6        0.71       -2.09      5.08 o
   7   1   6        2.45        5.26      5.61 o
   8   1   6        0.06        0.15      7.77 o
   9   1   6       44.68       44.53      9.74 o
  10   1   6       12.42       26.19     12.01 o
  11   1   6        0.49        0.29     12.84 o
 -11   2   6       50.68       29.61     16.08 o
 -10   2   6       69.02       62.10     23.66 o
  -9   2   6      552.75      544.16     20.89 o
  -8   2   6        3.49       -6.88      9.31 o
  -7   2   6     1519.94     1630.51     33.38 o
  -6   2   6     1403.02     1389.87     21.36 o
  -5   2   6      330.45      374.50     14.58 o
  -4   2   6     3739.99     3872.69     53.02 o
  -3   2   6      275.82      303.57      6.10 o
  -2   2   6    11442.56    11998.41    233.02 o
  -1   2   6     3531.48     3545.97     54.64 o
   1   2   6     9360.51     9656.40    169.04 o
   2   2   6      590.83      652.21     10.74 o
   3   2   6     5443.42     5451.99     65.96 o
   4   2   6      908.95      888.19     29.93 o
   5   2   6      974.18      942.43     21.10 o
   6   2   6     1155.64     1132.92     22.10 o
   7   2   6      299.91      347.31     11.30 o
   8   2   6      467.77      468.93     14.05 o
   9   2   6       94.92       76.80     13.70 o
  10   2   6      427.34      426.07     44.66 o
  11   2   6       46.27       47.59     20.75 o
 -11   3   6       22.27       26.74     28.77 o
 -10   3   6       99.52      100.34     16.65 o
  -9   3   6       10.90       15.58     10.81 o
  -8   3   6      587.56      539.33     19.33 o
  -7   3   6       79.47       72.74      9.47 o
  -5   3   6      698.54      683.78     16.84 o
  -4   3   6       13.70       16.16      3.03 o
  -3   3   6     1543.10      623.63     27.08 o
  -2   3   6      264.19      247.95      9.53 o
  -1   3   6      773.41      691.63     21.80 o
   0   3   6     2726.10     2763.05     92.04 o
   1   3   6      128.24      112.66      6.47 o
   2   3   6     1256.77     1089.04     18.85 o
   3   3   6        1.47        0.90      3.59 o
   4   3   6     2470.09     2403.25     33.84 o
   5   3   6      595.22      638.94     16.93 o
   6   3   6      101.89      105.35      9.64 o
   7   3   6       38.59       25.48      7.71 o
   8   3   6        5.43       10.23      8.52 o
   9   3   6      390.12      338.86     18.44 o
  10   3   6      174.63      125.54     15.82 o
 -10   4   6       15.45       39.20     12.26 o
  -9   4   6       19.34       19.95     10.80 o
  -8   4   6        6.76        4.33      9.23 o
  -7   4   6      382.73      378.44     15.05 o
  -6   4   6      123.68      123.37      8.60 o
  -5   4   6      617.69      657.87     20.71 o
  -3   4   6      130.51      150.04     11.59 o
  -2   4   6     1740.33     1838.59     40.03 o
  -1   4   6      453.02      505.08     15.80 o
   0   4   6     1664.67     1688.17     36.45 o
   1   4   6      894.84      881.69     26.92 o
   3   4   6     1349.80     1295.06     35.36 o
   4   4   6      111.07      132.72      7.16 o
   5   4   6       18.32       26.01      8.36 o
   6   4   6      145.44      146.22     13.92 o
   7   4   6      689.32      670.34     21.48 o
   8   4   6      124.28      118.06     10.03 o
   9   4   6        6.13       10.09      9.30 o
  10   4   6      112.97       79.51     16.60 o
 -10   5   6      112.32       99.33     15.62 o
  -9   5   6        7.58       12.47      8.63 o
  -8   5   6      410.76      348.71     22.67 o
  -7   5   6      199.76      180.96     28.00 o
  -6   5   6      435.68      380.99     39.94 o
  -5   5   6      486.57      477.87     26.15 o
  -4   5   6        1.05       -6.84      6.84 o
  -3   5   6      850.21      862.63     24.73 o
  -2   5   6        2.72       -4.80      8.64 o
  -1   5   6      626.78      631.66     20.31 o
   0   5   6     4503.94     4920.29     97.09 o
   1   5   6        7.37        2.40      6.84 o
   2   5   6     2288.25     2050.08    195.41 o
   3   5   6        1.40        4.88      5.91 o
   4   5   6      495.66      446.50     33.97 o
   5   5   6      752.90      848.11     46.86 o
   6   5   6       43.68       44.32      8.96 o
   7   5   6      108.55      143.08     11.64 o
   8   5   6        0.36        6.00     10.65 o
   9   5   6      113.72      119.99     13.56 o
  -9   6   6        0.62      -27.89     27.89 o
  -8   6   6        7.60       45.63     27.65 o
  -7   6   6       26.08       25.37     18.00 o
  -6   6   6       24.53       28.51     16.86 o
  -5   6   6        8.37       -0.62     14.92 o
  -4   6   6       35.48       29.42     10.59 o
  -3   6   6       26.59       40.89     11.55 o
  -2   6   6      190.33      190.11     13.43 o
  -1   6   6       13.20        9.41      9.10 o
   0   6   6     1019.00      949.25     26.66 o
   1   6   6        3.92       -3.68      8.34 o
   2   6   6       19.68       11.32     11.35 o
   3   6   6       25.31       35.38     19.38 o
   4   6   6        0.60       -4.99     19.36 o
   5   6   6      153.37      154.19     26.62 o
   6   6   6        0.93      -12.14     22.48 o
   7   6   6        1.36       15.89     20.21 o
   8   6   6        1.68       -5.08     17.76 o
   9   6   6        1.33        0.09     19.26 o
  -8   7   6      123.67      162.70     34.36 o
  -7   7   6       27.45       46.88     20.36 o
  -6   7   6      151.12      126.03     21.18 o
  -5   7   6      194.09      201.07     22.86 o
  -4   7   6        6.75       18.59     16.73 o
  -3   7   6      346.28      397.30     19.87 o
  -2   7   6        1.13       23.51     11.41 o
  -1   7   6       28.54       33.57     12.35 o
   0   7   6      228.33      271.12     30.52 o
   1   7   6       63.78       59.42     12.33 o
   2   7   6     1051.74     1050.33     53.88 o
   3   7   6        4.05        6.95     20.86 o
   4   7   6      238.25      218.82     30.69 o
   5   7   6       52.45       34.64     25.09 o
   6   7   6       25.33       23.86     18.85 o
   7   7   6        2.50        4.21     19.35 o
   8   7   6        2.26       29.41     20.73 o
  -7   8   6        2.23        2.23     36.47 o
  -6   8   6        0.74        3.81     20.48 o
  -5   8   6       12.07       23.75     20.41 o
  -4   8   6       74.48      102.67     21.13 o
  -3   8   6        0.32        0.39     17.85 o
  -2   8   6       29.45       48.10     13.57 o
  -1   8   6       41.76       61.94     20.02 o
   0   8   6       52.52       31.15     14.97 o
   1   8   6       19.77       53.53     15.52 o
   2   8   6        1.40       -5.04     20.88 o
   3   8   6        9.02       38.50     24.94 o
   4   8   6       35.48       33.81     26.28 o
   5   8   6        8.06       13.74     26.68 o
   6   8   6       18.88       23.04     20.64 o
  -5   9   6       26.56       57.52     28.51 o
  -4   9   6        0.09       17.01     21.98 o
  -3   9   6       24.75       20.26     25.02 o
  -2   9   6        4.47       20.35     19.81 o
  -1   9   6        8.46       -3.09     13.86 o
   0   9   6       66.47       83.26     22.68 o
   1   9   6        3.48       11.29     25.37 o
   2   9   6       43.66       17.27     26.62 o
   3   9   6        8.34       10.59     27.98 o
   4   9   6       19.62        3.45     28.59 o
   5   9   6       11.55      -11.53     21.36 o
  -2  10   6        0.23       11.67     25.22 o
  -1  10   6        5.62       35.79     32.76 o
   0  10   6       27.32       17.76     27.85 o
   1  10   6        6.32       14.03     29.19 o
   2  10   6        1.08       12.53     29.50 o
 -11   1   7       39.42       41.55     12.46 o
 -10   1   7      318.48      357.16     15.97 o
  -9   1   7       71.40       80.28      9.54 o
  -8   1   7     1173.99     1241.48     32.78 o
  -7   1   7      246.09      227.91      9.04 o
  -6   1   7     1645.67     1794.72     26.11 o
  -5   1   7     3794.31     3667.86     47.52 o
  -4   1   7      979.13     1023.60     15.79 o
  -3   1   7     2041.69     1921.76     27.51 o
  -2   1   7     1165.23     1055.05     16.16 o
  -1   1   7     7742.88     7904.25     96.27 o
   0   1   7     4713.73     4530.72     55.88 o
   1   1   7      924.37     1082.29     14.90 o
   2   1   7     3118.90     2933.49     37.06 o
   3   1   7       26.39       42.99      3.24 o
   4   1   7     6565.60     6844.96     84.47 o
   5   1   7      742.21      629.77     12.22 o
   6   1   7      474.99      498.17     12.10 o
   7   1   7     1989.88     1921.86     27.96 o
   8   1   7       44.44       69.41      8.91 o
   9   1   7      733.63      748.42     19.78 o
  10   1   7      149.98      159.18     14.39 o
  11   1   7      159.79      187.22     16.12 o
 -11   2   7       38.06       53.74     16.60 o
 -10   2   7        3.43       -3.70     12.16 o
  -9   2   7       44.27       61.92     12.07 o
  -8   2   7        4.93       -1.11      8.46 o
  -7   2   7       70.89       67.42      6.96 o
  -6   2   7      347.87      343.12      9.85 o
  -5   2   7      227.56      233.49      7.36 o
  -4   2   7     1126.65     1116.04     17.00 o
  -3   2   7      307.91      290.79      8.61 o
  -2   2   7     1001.17      985.90     16.77 o
   0   2   7     2274.61     2207.63     72.05 o
   1   2   7     1312.89     1335.43     22.48 o
   2   2   7      803.51      823.26     14.55 o
   3   2   7      372.64      330.11      6.32 o
   4   2   7      307.26      277.27      9.49 o
   5   2   7      365.65      332.39      9.74 o
   6   2   7      182.36      158.34      7.68 o
   7   2   7        0.23        6.01      7.00 o
   8   2   7      545.73      530.50     14.81 o
   9   2   7        9.56       10.55     12.87 o
  10   2   7       59.09       72.68     15.57 o
 -11   3   7       22.23        9.27     15.23 o
 -10   3   7      119.16      104.06     16.32 o
  -9   3   7       42.60       31.13     11.18 o
  -8   3   7      209.20      213.22     13.40 o
  -7   3   7      217.06      218.05     12.16 o
  -6   3   7      592.75      261.57     17.22 o
  -5   3   7      137.90      147.01      7.97 o
  -4   3   7       58.34       72.08      3.87 o
  -3   3   7     2923.32     2876.05     69.19 o
  -2   3   7      157.51      150.94      9.80 o
  -1   3   7      539.71      597.32     11.34 o
   0   3   7      473.08      434.87      8.94 o
   1   3   7     1185.60     1309.30     32.24 o
   2   3   7     4659.87     4981.25     77.02 o
   3   3   7       48.11       37.63      3.18 o
   4   3   7     1561.12     1530.33     25.68 o
   5   3   7       63.02       62.57      7.18 o
   6   3   7        6.83        7.08      7.19 o
   7   3   7      817.68      782.67     21.47 o
   8   3   7      323.47      339.85     13.71 o
   9   3   7      175.86      180.07     15.58 o
  10   3   7        0.89        9.28     13.42 o
 -10   4   7       18.29       -5.48     11.62 o
  -9   4   7      105.42       98.06     12.09 o
  -8   4   7       21.63       25.35      9.74 o
  -7   4   7       67.66       53.78      8.99 o
  -6   4   7      409.58      378.08     16.55 o
  -5   4   7      276.15      243.04     11.14 o
  -4   4   7     1648.74     1624.11     38.31 o
  -3   4   7      359.06      369.20     15.50 o
  -2   4   7     1560.63     1529.00     34.70 o
  -1   4   7       16.44        7.88      7.88 o
   0   4   7     1093.44      944.50     39.10 o
   1   4   7     3558.51     3716.55     90.39 o
   2   4   7       29.99       28.64      9.78 o
   3   4   7     1021.83     1009.05     21.88 o
   4   4   7      128.08      134.51      9.72 o
   5   4   7      355.97      310.30     15.78 o
   6   4   7     2852.07     2706.21     50.78 o
   7   4   7        0.13       -3.23      7.84 o
   8   4   7      262.68      264.36     12.32 o
   9   4   7        3.28       16.23     10.14 o
  10   4   7       94.29       89.03     14.34 o
 -10   5   7        5.76       16.63     11.69 o
  -9   5   7        1.23       -8.39      8.39 o
  -8   5   7       94.17       96.34     12.89 o
  -7   5   7        0.30      -21.07     21.07 o
  -6   5   7       16.91       16.41     21.16 o
  -5   5   7       48.17       53.34     10.40 o
  -4   5   7        0.97       10.27      8.74 o
  -3   5   7      239.64      266.81     14.03 o
  -2   5   7        0.03       -5.41      7.84 o
  -1   5   7      580.76      566.96     23.62 o
   0   5   7       15.05       18.19      7.80 o
   1   5   7       42.69       25.54      9.49 o
   3   5   7       10.00       -1.18      3.06 o
   4   5   7      333.10      353.60     30.28 o
   5   5   7       53.25       34.27     20.63 o
   6   5   7       15.82        9.05      8.75 o
   7   5   7       38.76       46.22     11.68 o
   8   5   7       47.36       52.98     13.15 o
   9   5   7       58.89       63.39     18.94 o
  -9   6   7       41.73        3.92     28.41 o
  -8   6   7       18.94       30.83     29.14 o
  -7   6   7       98.44       82.77     27.48 o
  -6   6   7       86.82       90.55     18.55 o
  -5   6   7        5.89      -14.62     14.62 o
  -4   6   7      361.66      379.83     18.66 o
  -3   6   7      498.49      579.73     22.72 o
  -2   6   7      721.60      717.52     23.79 o
  -1   6   7      292.91      248.82     14.35 o
   0   6   7      911.96      848.66     25.03 o
   1   6   7      514.85      616.81     25.35 o
   2   6   7        2.79        4.00     10.60 o
   3   6   7      611.08      626.73     40.59 o
   4   6   7      129.31      133.24     25.12 o
   5   6   7      391.21      374.69     35.08 o
   6   6   7      433.82      495.76     40.93 o
   7   6   7       24.89       43.05     28.57 o
   8   6   7      243.08      239.19     24.84 o
  -8   7   7        2.15      -25.60     28.97 o
  -7   7   7       10.54        2.81     27.71 o
  -6   7   7       16.05       15.96     18.81 o
  -5   7   7       34.09       25.35     29.03 o
  -4   7   7       19.27       16.81     19.46 o
  -3   7   7        5.97       18.18     11.89 o
  -2   7   7       20.03       42.24     11.94 o
  -1   7   7      354.50      383.47     18.74 o
   0   7   7        8.60       20.27     12.91 o
   1   7   7      345.37      288.46     16.71 o
   2   7   7      163.74      127.92     24.72 o
   3   7   7      151.78      107.85     25.55 o
   4   7   7        0.38       -1.03     21.84 o
   5   7   7       23.80       10.82     23.85 o
   6   7   7       58.53       36.31     26.69 o
   7   7   7        2.72        0.67     19.41 o
   8   7   7       32.21       67.91     22.00 o
  -7   8   7        1.05       14.64     30.80 o
  -6   8   7       63.42       54.45     36.99 o
  -5   8   7       69.66       56.27     21.40 o
  -4   8   7       44.99       26.36     19.46 o
  -3   8   7        2.28        4.13     18.14 o
  -2   8   7      202.05      191.32     16.78 o
  -1   8   7      169.37      186.64     16.16 o
   0   8   7      162.36      127.97     14.64 o
   1   8   7       11.85       23.21     21.76 o
   2   8   7       80.08       14.41     22.64 o
   3   8   7      100.76       61.75     26.96 o
   4   8   7       99.45      148.69     31.35 o
   5   8   7       78.16       59.31     28.76 o
   6   8   7      101.42      119.14     23.61 o
  -5   9   7       39.28       63.12     24.00 o
  -4   9   7        0.12       35.73     28.69 o
  -3   9   7        9.36       -5.21     21.67 o
  -2   9   7        1.33       25.23     14.88 o
  -1   9   7        2.34       13.43     14.34 o
   0   9   7       70.88       93.13     19.12 o
   1   9   7        3.92       12.39     23.80 o
   2   9   7       16.15       36.66     27.35 o
   3   9   7        0.39        9.59     28.07 o
   4   9   7        0.76       46.32     29.74 o
   5   9   7       12.41       32.16     23.22 o
  -2  10   7       24.31       48.96     66.50 o
  -1  10   7        2.97       28.75     20.17 o
   0  10   7        9.20       -1.75     27.90 o
   1  10   7        4.42       26.33     28.73 o
 -11   0   8      269.05      304.90     23.46 o
 -10   0   8       35.50       15.72     15.44 o
  -9   0   8      430.45      462.82     23.24 o
  -8   0   8      308.97      273.45     15.12 o
  -7   0   8      268.11      311.80     14.57 o
  -6   0   8     2700.96     2832.45     54.34 o
  -5   0   8     1843.39     2239.69     43.49 o
  -4   0   8    11484.83    12215.78    211.31 o
  -3   0   8      345.13      282.63      9.88 o
  -2   0   8     2085.43     1951.88     42.78 o
  -1   0   8     8990.83     8212.03    166.77 o
   0   0   8      487.34      440.27     11.28 o
   1   0   8    17151.49    16975.68    289.19 o
   2   0   8        2.57       14.63      5.87 o
   3   0   8      231.60      191.53      7.96 o
   4   0   8     2694.41     2618.74     48.44 o
   5   0   8     1911.79     1921.79     37.54 o
   6   0   8     2096.47     1953.92     38.89 o
   7   0   8       95.54      125.79     18.02 o
   8   0   8      917.35      883.80     29.00 o
   9   0   8       48.00       48.38     20.28 o
  10   0   8      237.27      209.00     33.63 o
  11   0   8      191.98      194.61     40.73 o
 -11   1   8        1.09       -3.95     14.81 o
 -10   1   8       28.58       26.76     11.07 o
  -9   1   8        6.77        0.95      9.03 o
  -8   1   8       21.80       34.16      7.73 o
  -7   1   8       91.15       93.13      9.24 o
  -6   1   8       47.15       51.93      6.06 o
  -5   1   8       23.29       19.17      4.69 o
  -4   1   8     3685.52     3672.58     47.16 o
  -3   1   8      277.11      303.92      7.40 o
  -2   1   8     1125.76     1126.85     18.69 o
  -1   1   8      342.66      342.12      7.55 o
   0   1   8     2715.47     2748.75     34.84 o
   1   1   8      511.17      554.00      9.13 o
   2   1   8      671.99      651.00     10.30 o
   3   1   8      224.52      232.72      6.19 o
   4   1   8      277.80      288.11      7.34 o
   5   1   8      213.89      194.67      6.43 o
   6   1   8        2.01       -5.71      5.71 o
   7   1   8       86.22       74.48      7.37 o
   8   1   8       11.47       26.51      8.44 o
   9   1   8        9.27       11.23     10.56 o
  10   1   8       18.49       34.02     12.28 o
 -11   2   8      116.01      101.47     17.81 o
 -10   2   8        8.56       39.09     13.00 o
  -9   2   8      428.71      476.24     19.95 o
  -8   2   8      121.12      129.79     17.24 o
  -7   2   8      246.46      266.07      9.61 o
  -6   2   8      734.44      733.71     14.44 o
  -5   2   8      720.46      816.71     21.12 o
  -4   2   8     6896.21     7662.47     94.68 o
  -3   2   8        2.90       -0.15      2.23 o
  -2   2   8     2698.63     2685.44     34.33 o
  -1   2   8     3528.80     3616.63     49.72 o
   0   2   8     4465.45     4545.05    195.49 o
   1   2   8      790.31      707.05     12.30 o
   2   2   8        0.06        2.45      3.19 o
   3   2   8     5989.57     5945.61     73.44 o
   4   2   8     3654.91     3516.66     51.22 o
   5   2   8     2752.16     2805.63     45.51 o
   6   2   8     1250.67     1235.73     23.86 o
   7   2   8        8.25        7.87      7.19 o
   8   2   8      495.92      484.33     15.83 o
   9   2   8       14.41       19.73     13.09 o
  10   2   8      268.66      272.55     27.64 o
 -11   3   8        0.59        1.54     15.12 o
 -10   3   8      153.00      144.98     14.43 o
  -9   3   8       51.03       63.63     11.95 o
  -8   3   8      298.99      260.73     14.19 o
  -7   3   8      192.02      183.67     11.74 o
  -6   3   8      100.46       82.49     14.52 o
  -5   3   8      873.34      875.38     22.93 o
  -4   3   8       20.47       21.01      3.73 o
  -3   3   8     1219.37     1114.49     14.51 o
  -2   3   8     3317.79     3649.19     57.37 o
  -1   3   8      149.16      127.62      6.29 o
   0   3   8      496.83      456.83      9.95 o
   1   3   8        2.39        1.53      1.70 o
   2   3   8     1926.60     1922.11     28.72 o
   3   3   8     2878.86     2977.76     34.87 o
   4   3   8      376.00      354.44      9.80 o
   5   3   8      416.41      440.86     15.29 o
   6   3   8       18.27       12.22      7.49 o
   7   3   8       21.79       27.60     12.98 o
   8   3   8      160.37      178.59     11.25 o
   9   3   8      140.17      129.96     15.03 o
  10   3   8       77.81       48.11     17.71 o
 -10   4   8        1.85       -1.33     11.75 o
  -9   4   8       37.34       49.17     11.40 o
  -8   4   8       38.41       33.25      9.96 o
  -7   4   8       78.69       83.03      9.62 o
  -6   4   8      366.92      339.33     25.35 o
  -5   4   8      155.30      166.32      7.17 o
  -4   4   8      941.12      998.75     26.24 o
  -3   4   8        1.91       -5.08      8.49 o
  -2   4   8       17.54       29.82     11.23 o
  -1   4   8      415.42      441.88     19.21 o
   0   4   8      766.80      773.61     26.04 o
   1   4   8      678.61      643.35     22.67 o
   2   4   8       21.98       17.55      7.63 o
   3   4   8      556.31      518.41     13.33 o
   4   4   8      611.98      613.02     20.40 o
   5   4   8      575.70      524.21     20.29 o
   6   4   8      178.11      179.06      9.81 o
   7   4   8        9.16       -0.71      9.24 o
   8   4   8       89.04       85.28     12.06 o
   9   4   8        1.20        1.66      9.39 o
  10   4   8       12.24       11.28     12.94 o
 -10   5   8       86.16       87.49     17.22 o
  -9   5   8       17.10       -0.29      8.78 o
  -8   5   8      304.35      248.55     33.94 o
  -7   5   8      236.29      257.02     35.50 o
  -6   5   8      205.32      193.27     28.47 o
  -5   5   8      848.06      879.24     32.21 o
  -4   5   8        3.28       10.71     12.46 o
  -3   5   8      858.66      873.28     25.17 o
  -2   5   8     1006.17     1215.16     31.35 o
  -1   5   8       13.08       -9.31      9.31 o
   0   5   8     1217.09     1306.39     38.65 o
   1   5   8       37.48       68.86     10.99 o
   3   5   8       12.37       10.69     11.50 o
   4   5   8      969.71      923.14     50.34 o
   5   5   8      604.69      674.28     21.38 o
   6   5   8        7.23       -0.08      9.07 o
   7   5   8      132.26      164.92     13.95 o
   8   5   8       19.01       38.91     11.42 o
   9   5   8      139.93      172.98     14.97 o
  -9   6   8        2.57       33.33     29.82 o
  -8   6   8        5.13       21.68     27.73 o
  -7   6   8       45.74       24.98     26.69 o
  -6   6   8        0.50       29.84     23.78 o
  -5   6   8       23.66       21.01     22.29 o
  -4   6   8        1.52        0.15     10.55 o
  -3   6   8       51.94       51.13     11.20 o
  -2   6   8      596.71      557.75     24.41 o
  -1   6   8       18.97       22.07     17.98 o
   0   6   8        3.88        6.07     11.26 o
   1   6   8       23.28       24.46     11.79 o
   2   6   8      153.39      162.88     14.64 o
   3   6   8       23.14       15.48     18.48 o
   4   6   8        0.94       -9.92     19.44 o
   5   6   8      260.50      188.56     30.11 o
   6   6   8        0.41       63.78     25.20 o
   7   6   8       54.15       33.20     25.98 o
   8   6   8        0.73       -4.98     18.49 o
  -8   7   8       68.61       69.21     32.40 o
  -7   7   8       44.59       43.82     29.60 o
  -6   7   8       30.53       62.88     27.77 o
  -5   7   8      281.63      315.24     25.65 o
  -4   7   8       28.59       -7.96     16.59 o
  -3   7   8      132.65      131.74     15.18 o
  -2   7   8      525.39      591.04     23.77 o
  -1   7   8       43.56       32.44     11.47 o
   0   7   8      216.95      289.52     32.30 o
   1   7   8       23.88       57.53     14.34 o
   2   7   8      360.54      378.59     33.91 o
   3   7   8       36.63       16.75     21.40 o
   4   7   8      135.91      139.07     27.29 o
   5   7   8       20.53       33.34     24.36 o
   6   7   8       11.57        5.38     25.88 o
   7   7   8       56.52       66.09     21.48 o
  -7   8   8        8.49       10.10     31.74 o
  -6   8   8        2.68       53.64     31.45 o
  -5   8   8        1.52       34.38     29.80 o
  -4   8   8        6.91       15.43     19.32 o
  -3   8   8       25.97       34.33     14.14 o
  -2   8   8       10.11        2.11     13.50 o
  -1   8   8       21.35       30.35     13.00 o
   0   8   8        4.38       18.68     14.97 o
   1   8   8        9.90       47.09     22.83 o
   2   8   8       17.82      -21.21     21.21 o
   3   8   8        0.24        7.39     23.83 o
   4   8   8       57.59       84.99     28.52 o
   5   8   8        5.08       -5.93     26.01 o
   6   8   8       22.94       35.61     29.53 o
  -5   9   8       25.55      118.40     35.98 o
  -4   9   8       16.20       25.24     21.88 o
  -3   9   8       32.38       26.77     46.09 o
  -2   9   8       24.27       39.04     15.21 o
  -1   9   8        2.34       23.07     17.45 o
   0   9   8       28.13       19.75     23.85 o
   1   9   8        0.76       -5.27     23.24 o
   2   9   8      128.03       58.55     29.76 o
   3   9   8        0.97      -18.14     27.04 o
   4   9   8       10.61       68.00     31.09 o
  -1  10   8       10.21       23.91     28.73 o
   0  10   8        2.02       30.75     29.15 o
   1  10   8        0.52       26.62     29.65 o
 -11   1   9        1.46      -10.70     12.51 o
 -10   1   9      304.50      341.67     15.98 o
  -9   1   9      116.14      104.53     10.32 o
  -8   1   9      803.37      875.81     18.27 o
  -7   1   9      865.43      848.78     16.90 o
  -6   1   9      412.32      514.04     12.36 o
  -5   1   9       61.04       51.32      5.26 o
  -4   1   9      470.82      455.44     12.12 o
  -3   1   9     9034.75     9293.86    114.10 o
  -2   1   9     2508.93     2196.46     31.14 o
  -1   1   9     3255.87     3317.99     45.29 o
   0   1   9     6761.86     6669.70     81.94 o
   1   1   9      812.66      754.27     11.70 o
   2   1   9     7158.84     6904.29     84.93 o
   3   1   9       51.26      104.27      5.73 o
   4   1   9     2127.67     2235.65     29.91 o
   5   1   9     1125.49     1068.10     16.77 o
   6   1   9       30.76       39.65      6.23 o
   7   1   9     1706.60     1720.99     28.05 o
   8   1   9      102.03       82.00      9.52 o
   9   1   9      345.69      366.63     16.90 o
  10   1   9      120.71      101.43     13.76 o
 -11   2   9       45.90       56.28     17.04 o
 -10   2   9        1.04       -7.96     12.16 o
  -9   2   9       94.69      108.25     16.63 o
  -8   2   9      115.68      123.78     10.72 o
  -7   2   9        1.07        7.52      6.33 o
  -6   2   9      142.17      148.66      7.45 o
  -5   2   9       12.94        7.14      4.87 o
  -4   2   9      622.44      591.54     11.59 o
  -3   2   9      179.78      158.82     10.80 o
  -2   2   9      468.80      484.40     13.08 o
  -1   2   9       31.36       51.32      3.14 o
   0   2   9      271.32      280.71      7.39 o
   1   2   9     4883.48     5056.66     62.49 o
   2   2   9        6.65        3.39      2.51 o
   3   2   9      273.75      253.27      6.81 o
   4   2   9      195.45      157.96      5.48 o
   5   2   9       41.87       27.52      8.21 o
   6   2   9     2176.78     2245.23     38.17 o
   7   2   9       94.88       96.77      9.45 o
   8   2   9       22.03       24.05      9.69 o
   9   2   9       34.06       22.42     13.37 o
  10   2   9       22.10       22.27     15.08 o
 -11   3   9        3.05       -2.68     20.20 o
 -10   3   9      140.79      158.11     15.00 o
  -9   3   9       37.52       43.11     11.83 o
  -8   3   9      423.17      443.06     18.40 o
  -7   3   9      227.24      225.42     17.54 o
  -6   3   9       97.85      100.29      8.21 o
  -5   3   9      495.09      450.63     16.66 o
  -4   3   9       92.21       90.25      4.50 o
  -3   3   9     1295.18     1268.37     16.48 o
  -2   3   9      544.86      537.70     10.69 o
  -1   3   9      573.94      488.43     11.06 o
   0   3   9     4246.67     4498.63     69.94 o
   1   3   9      325.36      372.93      9.21 o
   2   3   9     1767.98     1640.52     24.93 o
   3   3   9       35.14       34.30      3.55 o
   4   3   9      643.52      659.05     14.05 o
   5   3   9      428.19      412.60     12.34 o
   6   3   9      519.66      467.91     16.33 o
   7   3   9      842.85      834.21     22.68 o
   8   3   9      201.39      182.71     12.12 o
   9   3   9      224.50      184.19     22.62 o
  10   3   9       24.95       21.93     14.19 o
 -10   4   9        0.28        3.88     11.97 o
  -9   4   9       58.44       72.31     13.71 o
  -8   4   9       78.47       74.59     10.80 o
  -7   4   9      123.31      113.21     10.37 o
  -6   4   9      268.71      261.44     11.44 o
  -5   4   9       52.83       69.55      6.12 o
  -4   4   9      896.76      558.51     20.64 o
  -3   4   9        3.84       -3.68      4.52 o
  -2   4   9      790.28      757.47     26.89 o
  -1   4   9     1739.83     1938.27     51.90 o
   0   4   9      393.40      336.18     19.80 o
   1   4   9     1108.86     1145.84     34.07 o
   2   4   9       91.74      113.62      7.60 o
   3   4   9      343.66      347.15     10.30 o
   4   4   9      206.42      255.87     16.29 o
   5   4   9      243.01      257.76     14.76 o
   6   4   9     1888.72     1855.89     37.16 o
   7   4   9        0.46        3.80      8.10 o
   8   4   9      253.00      266.00     27.59 o
   9   4   9       64.19       78.22     10.61 o
 -10   5   9       39.18       36.12     18.41 o
  -9   5   9        8.83        0.42      9.22 o
  -8   5   9        4.33       -5.65     11.03 o
  -7   5   9        1.55       -2.39      8.92 o
  -6   5   9       37.86       51.83     23.34 o
  -5   5   9        4.79       -2.51     11.62 o
  -4   5   9       10.07       21.88     12.57 o
  -3   5   9      307.98      305.10     18.67 o
  -2   5   9       20.21       22.92     16.78 o
  -1   5   9       17.33       13.62     10.47 o
   0   5   9       79.80       86.16     12.74 o
   1   5   9      342.88      311.48     38.88 o
   2   5   9       78.24       93.70     15.03 o
   3   5   9      272.37      231.71     25.27 o
   4   5   9      635.36      540.49     40.35 o
   5   5   9        4.51        5.95      7.92 o
   6   5   9        7.48       -6.13     18.68 o
   7   5   9       95.64       66.79     12.37 o
   8   5   9       21.45       10.89     11.44 o
   9   5   9      108.81       94.63     34.14 o
  -9   6   9       33.09       60.08     30.81 o
  -8   6   9        1.48       -5.31     27.00 o
  -7   6   9       35.95       26.83     27.06 o
  -6   6   9      118.32       96.94     28.16 o
  -5   6   9        6.59        5.59     22.86 o
  -4   6   9      642.97      649.76     36.93 o
  -3   6   9       47.94       78.18     14.09 o
  -2   6   9      793.19      747.74     29.94 o
  -1   6   9      795.03      846.96     32.05 o
   0   6   9       94.06       66.25     13.15 o
   1   6   9      341.87      415.91     23.06 o
   2   6   9      113.45      156.74     17.92 o
   3   6   9      284.77      236.20     27.71 o
   4   6   9      161.10      246.84     30.06 o
   5   6   9      182.23      142.42     28.04 o
   6   6   9      695.99      625.33     43.87 o
   7   6   9        0.04       15.27     25.70 o
   8   6   9      127.88      152.60     23.02 o
  -8   7   9       11.76       -1.76     29.40 o
  -7   7   9        0.08       33.06     29.70 o
  -6   7   9       64.15       82.86     30.27 o
  -5   7   9       13.12       53.40     27.56 o
  -4   7   9        0.28       15.26     24.67 o
  -3   7   9        1.32       13.34     14.34 o
  -2   7   9        8.23       -1.95     13.52 o
  -1   7   9      247.24      252.19     30.89 o
   0   7   9        3.53       16.09     13.56 o
   1   7   9       11.46       16.88     13.34 o
   2   7   9       10.41       38.36     21.39 o
   3   7   9       47.36       75.28     24.10 o
   4   7   9        7.68        6.80     22.37 o
   5   7   9       34.38       45.75     26.21 o
   6   7   9        1.08       29.98     26.86 o
   7   7   9        0.56       -8.13     27.43 o
  -7   8   9        0.33       -3.17     31.81 o
  -6   8   9        0.77        5.92     31.42 o
  -5   8   9        4.84       34.72     29.87 o
  -4   8   9       41.11       74.35     29.65 o
  -3   8   9        2.21       20.31     16.63 o
  -2   8   9      127.58      102.34     18.26 o
  -1   8   9        5.73        5.52     26.92 o
   0   8   9      164.59      133.83     18.36 o
   1   8   9       39.82       50.91     23.33 o
   2   8   9        2.54        6.67     21.99 o
   3   8   9      162.30      151.29     29.46 o
   4   8   9       32.28       23.10     26.76 o
   5   8   9       73.78       29.88     28.77 o
   6   8   9      148.29      156.18     34.77 o
  -5   9   9        0.64       57.40     34.85 o
  -4   9   9        5.50       36.52     32.35 o
  -3   9   9        3.20       41.52     30.21 o
  -2   9   9       15.09        6.64     38.35 o
  -1   9   9        1.95       -5.24     17.24 o
   0   9   9       43.21       49.82     25.25 o
   1   9   9       23.47       30.61     25.55 o
   2   9   9       45.82       50.50     26.68 o
   3   9   9       15.06       22.19     29.06 o
   4   9   9        1.30       13.54     29.62 o
 -11   0  10      165.41      170.40     35.53 o
 -10   0  10        1.57      -15.03     15.03 o
  -9   0  10      225.08      285.80     21.81 o
  -8   0  10      415.20      438.91     18.50 o
  -7   0  10      174.28      217.41     13.42 o
  -6   0  10     4494.38     4508.89     82.90 o
  -5   0  10      106.89      151.15      9.69 o
  -4   0  10      703.76      685.63     18.18 o
  -3   0  10     1978.07     1791.81     35.20 o
  -2   0  10     8423.16     9114.77    158.33 o
  -1   0  10     2226.01     2028.17     38.40 o
   0   0  10     4239.53     4568.12     80.82 o
   1   0  10     3303.80     3148.38     56.79 o
   2   0  10     5495.05     5277.81     92.88 o
   3   0  10     5608.08     5601.13     98.48 o
   4   0  10     4765.56     4685.93     83.77 o
   5   0  10      318.72      329.23     25.33 o
   6   0  10     2096.31     2028.46     45.75 o
   7   0  10       27.58       43.81     15.81 o
   8   0  10      828.06      834.08     28.61 o
   9   0  10      229.64      221.18     29.60 o
  10   0  10       14.80       10.10     30.06 o
 -11   1  10        5.54       -2.33     13.71 o
 -10   1  10        9.96       15.52     11.03 o
  -9   1  10       41.28       56.15      9.67 o
  -8   1  10       40.26       53.94      8.25 o
  -7   1  10      235.62      264.13     10.95 o
  -6   1  10      172.85      175.50      7.96 o
  -5   1  10        2.43       15.77      5.03 o
  -4   1  10     2664.54     2619.77     35.13 o
  -3   1  10       96.62      110.34      5.22 o
  -2   1  10      302.88      275.13      7.82 o
  -1   1  10      259.17      271.79      7.40 o
   0   1  10     2290.33     2431.49     29.09 o
   1   1  10       77.05       81.22      4.06 o
   2   1  10      501.23      565.13     10.49 o
   3   1  10      646.05      711.29     11.95 o
   4   1  10       69.39       63.89      4.64 o
   5   1  10        5.32       -4.30      4.30 o
   6   1  10        0.19       -5.68      5.68 o
   7   1  10       10.08        6.15      6.85 o
   8   1  10       17.91       18.16      8.68 o
   9   1  10        2.87       -3.65     10.61 o
  10   1  10       55.50       54.21     12.70 o
 -11   2  10      134.33      156.37     19.13 o
 -10   2  10        0.40        1.66     12.70 o
  -9   2  10      258.82      269.19     19.28 o
  -8   2  10      248.13      243.14     12.84 o
  -7   2  10       19.10       13.76      7.48 o
  -6   2  10     1944.64     2027.80     29.51 o
  -5   2  10       62.93       87.98      6.03 o
  -4   2  10     2936.26     3000.12     39.57 o
  -3   2  10      159.51      139.04     13.18 o
  -2   2  10      890.08      946.67     13.20 o
  -1   2  10     2133.67     1967.21     26.00 o
   0   2  10      332.67      364.44      7.94 o
   1   2  10     2896.95     2774.68     35.62 o
   2   2  10       42.03       34.31      3.08 o
   3   2  10      133.83      109.92      5.59 o
   4   2  10     1610.51     1563.12     24.58 o
   5   2  10      491.00      504.99     16.77 o
   6   2  10     1001.94      985.29     21.00 o
   7   2  10      105.03      100.63      9.06 o
   8   2  10      717.95      698.38     25.85 o
   9   2  10       73.16       70.40     14.50 o
  10   2  10       39.75       43.97     15.73 o
 -10   3  10      100.74      128.72     24.31 o
  -9   3  10       28.18       32.27     11.77 o
  -8   3  10      185.16      187.36     13.46 o
  -7   3  10      544.92      543.24     16.96 o
  -6   3  10        0.50       -3.86      6.93 o
  -5   3  10      700.94      668.03     21.53 o
  -4   3  10      149.07      174.55      7.27 o
  -3   3  10      780.27      732.03     14.31 o
  -2   3  10     1151.04     1268.92     20.23 o
  -1   3  10       23.65       21.75      3.66 o
   0   3  10     1056.37     1006.13     16.55 o
   1   3  10      617.47      659.59     12.47 o
   2   3  10     2908.40     2971.85     42.26 o
   3   3  10      728.23      797.07     14.99 o
   4   3  10      132.01      115.58     10.46 o
   5   3  10       41.05       45.36     16.35 o
   6   3  10        8.94       19.38      8.06 o
   7   3  10      948.41      995.38     25.40 o
   8   3  10      263.37      250.48     14.26 o
   9   3  10       10.58       12.49     18.37 o
  10   3  10       64.51       51.02     15.18 o
 -10   4  10        0.01        8.59     12.00 o
  -9   4  10       96.43       94.85     12.20 o
  -8   4  10       20.48       23.44      9.98 o
  -7   4  10       20.73       22.37     16.28 o
  -6   4  10      391.91      402.23     13.35 o
  -5   4  10       26.44       27.92      6.24 o
  -4   4  10      618.14      626.82     36.56 o
  -3   4  10        2.86        0.76      4.44 o
  -2   4  10      958.60      886.61     20.42 o
  -1   4  10      251.66      285.21     16.29 o
   0   4  10      350.55      333.59     17.88 o
   1   4  10      629.32      556.50     19.97 o
   2   4  10      211.63      228.86      9.73 o
   3   4  10       51.11       44.06      6.60 o
   4   4  10      315.20      312.04     15.73 o
   5   4  10     1652.54     1544.57     41.45 o
   6   4  10      236.63      222.17     10.67 o
   7   4  10       92.23       76.56      9.60 o
   8   4  10      109.06       84.85     11.26 o
   9   4  10       58.33       72.26     11.46 o
  -9   5  10       52.17       44.32     16.06 o
  -8   5  10       88.73       72.35     13.90 o
  -7   5  10      267.96      252.79     14.73 o
  -6   5  10        4.25        7.49     22.41 o
  -5   5  10      319.04      340.96     20.65 o
  -4   5  10       34.34       27.44     12.50 o
  -3   5  10      536.52      533.23     25.58 o
  -2   5  10     2445.53     2641.35     69.32 o
  -1   5  10        8.90       -3.77     10.11 o
   0   5  10      683.12      722.47     27.40 o
   1   5  10       27.18       64.78     14.63 o
   3   5  10     2244.88     2426.25     94.68 o
   4   5  10       79.03      107.97     22.66 o
   5   5  10       12.17        4.25      9.35 o
   6   5  10        0.18       -6.23     18.60 o
   7   5  10      108.56      128.32     13.75 o
   8   5  10      109.67      114.01     16.85 o
   9   5  10       54.70       54.22     14.36 o
  -9   6  10        6.12      -14.62     29.32 o
  -8   6  10        0.47       -9.13     27.37 o
  -7   6  10        1.17       29.86     26.91 o
  -6   6  10       10.45       27.23     26.00 o
  -5   6  10       12.92       23.95     24.38 o
  -4   6  10        0.38       -0.36     13.12 o
  -3   6  10       35.99       35.58     13.61 o
  -2   6  10       92.77       86.90     14.89 o
  -1   6  10       55.75       60.20     13.56 o
   0   6  10       11.11       10.38     16.37 o
   1   6  10       17.97       23.09     12.24 o
   2   6  10       42.42       57.52     19.48 o
   3   6  10      131.48       89.06     22.86 o
   4   6  10       10.45        6.40     21.26 o
   5   6  10       11.00       -4.26     23.01 o
   6   6  10        0.35       -1.45     23.60 o
   7   6  10       83.38      109.18     28.79 o
   8   6  10        3.30       15.97     19.93 o
  -8   7  10       45.32       34.30     31.69 o
  -7   7  10      132.95      116.93     33.07 o
  -6   7  10       18.88        8.81     28.01 o
  -5   7  10      127.48      130.69     31.89 o
  -4   7  10       33.57       48.76     16.02 o
  -3   7  10       92.25       59.23     16.16 o
  -2   7  10       71.25       73.58     15.98 o
  -1   7  10       33.47        6.15     13.78 o
   0   7  10      761.71      723.38     36.61 o
   1   7  10        5.44       19.68     13.84 o
   2   7  10      265.31      247.13     29.88 o
   3   7  10      110.18      151.25     27.56 o
   4   7  10       33.45       28.59     24.07 o
   5   7  10        9.59       22.67     26.69 o
   6   7  10        0.13       -0.41     26.05 o
   7   7  10      157.43      195.57     34.75 o
  -6   8  10        9.34       60.94     33.95 o
  -5   8  10        0.89       35.65     30.69 o
  -4   8  10        9.16       26.35     29.79 o
  -3   8  10       80.94      148.09     29.48 o
  -2   8  10       25.83       30.91     16.41 o
  -1   8  10       15.22       28.50     16.41 o
   0   8  10        0.64       13.43     17.09 o
   1   8  10        0.49       10.56     21.64 o
   2   8  10       64.55       69.54     25.29 o
   3   8  10        0.93       -3.73     23.61 o
   4   8  10       32.34       52.47     27.54 o
   5   8  10       50.57       43.30     29.09 o
   6   8  10        3.18        1.92     29.42 o
  -5   9  10       17.24       35.66     35.20 o
  -4   9  10       11.26       33.86     33.57 o
  -3   9  10        6.66       40.13     31.50 o
  -2   9  10        6.08       12.06     18.15 o
  -1   9  10        9.90       28.68     18.26 o
   0   9  10       44.12       37.27     25.46 o
   1   9  10       29.48       -8.85     24.34 o
   2   9  10        7.45        4.46     25.26 o
   3   9  10       14.50       14.76     26.98 o
   4   9  10       24.11       10.53     30.10 o
 -11   1  11        5.44      -11.71     13.60 o
 -10   1  11      177.22      176.18     13.75 o
  -9   1  11      109.82      119.42     10.84 o
  -8   1  11      900.01     1030.38     20.86 o
  -7   1  11      748.71      753.14     21.98 o
  -6   1  11        3.33        9.65      6.07 o
  -5   1  11     1003.12      971.76     17.89 o
  -4   1  11      300.72      274.82      9.46 o
  -3   1  11     1424.15     1399.02     20.70 o
  -2   1  11     3700.53     3625.30     46.55 o
  -1   1  11      725.37      818.60     14.24 o
   0   1  11     5616.93     5481.27     62.93 o
   1   1  11      292.66      255.14      7.03 o
   2   1  11     9716.46    10327.45    126.41 o
   3   1  11      706.41      620.95     11.28 o
   4   1  11      477.58      533.72     10.92 o
   5   1  11     1067.43     1003.62     16.47 o
   6   1  11       35.93       27.87      6.47 o
   7   1  11      807.34      787.72     22.66 o
   8   1  11      672.39      616.36     22.18 o
   9   1  11      369.05      397.96     17.82 o
  10   1  11      194.60      197.34     15.38 o
 -11   2  11       11.56       24.72     16.65 o
 -10   2  11        1.27       -6.32     12.87 o
  -9   2  11        9.34       11.52     11.70 o
  -8   2  11       29.91       18.00     10.66 o
  -7   2  11      169.06      165.72      9.88 o
  -6   2  11      422.41      452.01     12.15 o
  -5   2  11      294.68      289.81      9.06 o
  -4   2  11      340.67      366.82      9.55 o
  -3   2  11       29.69       18.72      5.40 o
  -2   2  11      466.73      483.79     13.48 o
  -1   2  11     2311.64     2339.44     28.26 o
   0   2  11      444.49      436.12      8.33 o
   1   2  11      124.77      115.09      4.35 o
   2   2  11       17.50        3.72      2.84 o
   3   2  11      108.75      121.57      8.30 o
   4   2  11      205.73      218.25      9.93 o
   5   2  11        0.51       -5.25      5.25 o
   6   2  11      791.74      771.82     18.18 o
   7   2  11        1.85       -0.24      7.82 o
   8   2  11      171.23      196.63     17.52 o
   9   2  11       81.71      104.09     15.68 o
  10   2  11        0.13        7.40     17.97 o
 -10   3  11       57.93       58.78     13.45 o
  -9   3  11       58.27       75.62     12.51 o
  -8   3  11      330.22      307.44     15.68 o
  -7   3  11      121.00      136.49     10.73 o
  -6   3  11       76.44       69.61      8.34 o
  -5   3  11      489.74      429.64     22.14 o
  -4   3  11       81.57       85.82      6.10 o
  -3   3  11      221.24      253.43      7.16 o
  -2   3  11     1425.57     1483.86     18.80 o
  -1   3  11     1974.36     2024.51     30.15 o
   0   3  11     2711.43     2803.30     40.26 o
   1   3  11       59.65       73.77      6.81 o
   2   3  11     2082.62     2008.21     29.57 o
   3   3  11       84.80       87.97      5.22 o
   4   3  11      330.09      270.31     11.78 o
   5   3  11      495.98      424.44     15.25 o
   6   3  11        0.53      -14.27     14.27 o
   7   3  11      192.42      191.72     13.60 o
   8   3  11       17.70       19.81     10.44 o
   9   3  11      271.85      245.71     17.80 o
  10   3  11      123.40      126.62     16.88 o
 -10   4  11       25.55       21.29     13.60 o
  -9   4  11       45.57       60.38     11.80 o
  -8   4  11       51.20       39.38     10.72 o
  -7   4  11       19.64       18.09      9.19 o
  -6   4  11      451.61      465.12     14.34 o
  -5   4  11       60.17       79.46      8.94 o
  -4   4  11      310.48      292.05     14.48 o
  -3   4  11      192.88      202.63      8.31 o
  -2   4  11      336.44      297.85     17.48 o
  -1   4  11     1861.62     1979.64     39.88 o
   0   4  11       38.84       43.78      4.33 o
   1   4  11      746.01      789.12     17.27 o
   2   4  11       31.88       40.42      5.53 o
   3   4  11      190.21      182.98      9.59 o
   4   4  11     3621.74     3668.08     85.06 o
   5   4  11       17.82        7.63      9.64 o
   6   4  11      244.90      260.91     11.84 o
   7   4  11       42.92       33.17      9.00 o
   8   4  11       98.26       90.02     11.44 o
   9   4  11      151.54      143.25     14.40 o
  -9   5  11        0.02       -6.71     13.50 o
  -8   5  11       47.87       17.37     12.18 o
  -7   5  11       27.00       35.58     11.01 o
  -6   5  11       42.99       43.27      9.03 o
  -5   5  11       79.21      100.20     15.39 o
  -4   5  11        5.85       -4.54     12.05 o
  -3   5  11       57.58       48.89     20.38 o
  -2   5  11       22.50        7.31     11.18 o
  -1   5  11      222.63      163.76     15.05 o
   0   5  11      407.43      394.93     21.01 o
   1   5  11        2.31       -1.17     10.46 o
   2   5  11      803.45      606.39     85.32 o
   3   5  11       60.29       71.35     20.25 o
   4   5  11       45.51       71.33      8.60 o
   5   5  11       11.93       -0.12      8.89 o
   6   5  11       38.16       25.50     10.97 o
   7   5  11       99.70       84.42     14.74 o
   8   5  11       28.80       37.21     13.59 o
   9   5  11       72.86       56.60     16.57 o
  -9   6  11       26.61       16.88     30.31 o
  -8   6  11       15.70       22.37     28.92 o
  -7   6  11        1.77       -0.45     26.05 o
  -6   6  11      152.50      188.72     31.81 o
  -5   6  11      139.03      171.24     29.67 o
  -4   6  11      188.55      205.85     19.08 o
  -3   6  11      200.57      182.54     17.67 o
  -2   6  11      177.02      205.36     17.99 o
  -1   6  11      489.37      550.53     26.27 o
   0   6  11       86.16       58.65     13.55 o
   1   6  11     1030.05     1031.30     35.47 o
   2   6  11       12.94       40.12     19.61 o
   3   6  11      239.30      238.72     29.04 o
   4   6  11      637.33      751.87     48.30 o
   5   6  11       27.96        5.40     23.95 o
   6   6  11      384.67      486.97     43.82 o
   7   6  11        7.19       13.28     26.20 o
   8   6  11      136.85      131.03     32.15 o
  -8   7  11        4.99        3.78     31.21 o
  -7   7  11        1.98       22.73     29.33 o
  -6   7  11       23.06        6.43     28.05 o
  -5   7  11       19.17       12.94     27.57 o
  -4   7  11        5.01        9.48     15.52 o
  -3   7  11        0.40        3.07     14.71 o
  -2   7  11        0.38       -7.88     14.03 o
  -1   7  11      189.40      159.97     18.09 o
   0   7  11       97.92       87.81     15.74 o
   1   7  11      136.78      176.21     17.73 o
   2   7  11        3.85       -6.09     20.87 o
   3   7  11        6.49       10.17     21.81 o
   4   7  11      104.41       95.91     27.29 o
   5   7  11       10.24      -16.21     25.79 o
   6   7  11       37.05       73.43     29.53 o
   7   7  11        7.84      -15.24     27.35 o
  -6   8  11       10.58       48.05     33.42 o
  -5   8  11        3.48       72.71     32.48 o
  -4   8  11       76.89       56.47     30.54 o
  -3   8  11       47.67       64.55     18.22 o
  -2   8  11       85.05       75.28     18.09 o
  -1   8  11       13.01       32.57     16.48 o
   0   8  11       12.46       14.53     15.99 o
   1   8  11       78.21       75.59     24.79 o
   2   8  11       30.24       42.15     24.56 o
   3   8  11       86.40       31.27     25.33 o
   4   8  11       73.74       90.70     29.33 o
   5   8  11       38.47       12.87     29.03 o
  -4   9  11        0.70       11.77     32.10 o
  -3   9  11        3.02        1.57     30.56 o
  -2   9  11       19.95       86.87     22.14 o
  -1   9  11       13.20       24.36     23.35 o
   0   9  11       27.02       16.04     24.88 o
   1   9  11        0.42       -1.37     24.10 o
   2   9  11        0.38      -17.88     24.61 o
   3   9  11       11.01        4.99     26.84 o
 -11   0  12      106.90      119.41     30.46 o
 -10   0  12       95.07       87.79     17.31 o
  -9   0  12       71.17      117.63     31.15 o
  -8   0  12      418.84      381.97     22.69 o
  -7   0  12       18.91       23.72     10.32 o
  -6   0  12     1112.42     1176.97     28.87 o
  -5   0  12     1031.75      998.29     36.58 o
  -4   0  12     3441.45     3741.41     69.11 o
  -3   0  12      504.03      408.28     16.26 o
  -2   0  12        7.36        1.65      4.87 o
  -1   0  12     2900.23     2611.82     49.10 o
   0   0  12      159.50      208.52     10.49 o
   1   0  12       62.32       38.79      5.81 o
   2   0  12      276.21      254.60     10.38 o
   3   0  12       96.02       97.82      7.56 o
   4   0  12     3285.61     3242.81     60.03 o
   5   0  12      558.63      604.86     17.74 o
   6   0  12     2082.91     2062.75     41.83 o
   7   0  12       94.53      110.00     13.65 o
   8   0  12      267.91      280.54     18.66 o
   9   0  12      295.81      293.16     20.37 o
  10   0  12       31.29       11.51     16.06 o
 -11   1  12        3.70        5.15     14.21 o
 -10   1  12        7.52       16.07     10.70 o
  -9   1  12       29.94       34.24      9.96 o
  -8   1  12        1.70       12.35      8.07 o
  -7   1  12        1.47       -1.58      7.04 o
  -6   1  12       62.86       50.24      6.84 o
  -5   1  12      206.89      259.08      9.46 o
  -4   1  12       73.11       66.07      5.60 o
  -3   1  12      203.24      196.97      6.91 o
  -2   1  12     1535.36     1545.06     22.26 o
  -1   1  12      268.08      279.88      9.13 o
   0   1  12      847.16      875.78     12.96 o
   1   1  12     1086.23     1195.63     21.58 o
   2   1  12       78.21      106.81      6.31 o
   3   1  12      467.26      430.06      9.61 o
   4   1  12       39.34       37.88      4.88 o
   5   1  12       11.31       13.71      5.07 o
   6   1  12       13.47       13.93      6.52 o
   7   1  12       13.67       17.12      8.14 o
   8   1  12       81.26       76.23     11.45 o
   9   1  12       13.59       17.09     11.34 o
  10   1  12       11.26       17.11     12.55 o
 -11   2  12       99.30       86.73     18.57 o
 -10   2  12       26.00        6.83     18.39 o
  -9   2  12       15.54       37.62     12.48 o
  -8   2  12      104.20      124.90     11.63 o
  -7   2  12       23.94       31.87      8.23 o
  -6   2  12     2232.92     2298.01     33.04 o
  -5   2  12      147.44      153.81      8.61 o
  -4   2  12     1599.50     1568.94     23.24 o
  -3   2  12      971.84      836.41     30.74 o
  -2   2  12      330.15      328.35      8.59 o
  -1   2  12      286.81      234.59      9.43 o
   0   2  12      249.71      280.73      6.78 o
   1   2  12     2173.57     2047.19     25.42 o
   2   2  12     2167.73     2144.81     26.81 o
   3   2  12     1815.24     1884.34     29.00 o
   4   2  12     1956.05     1866.79     29.08 o
   5   2  12       69.90       56.39      7.31 o
   6   2  12     1311.01     1272.53     25.17 o
   7   2  12      173.10      184.95     11.00 o
   8   2  12      317.11      307.53     17.27 o
   9   2  12      146.72      144.97     16.21 o
  10   2  12        7.28       33.18     15.87 o
 -10   3  12       35.57       30.02     18.92 o
  -9   3  12       67.81       85.97     13.08 o
  -8   3  12        1.85        7.92     10.71 o
  -7   3  12      241.61      223.40     11.96 o
  -6   3  12        1.09       -2.56      7.33 o
  -5   3  12      422.87      390.99     13.45 o
  -3   3  12      114.72      119.21      7.94 o
  -2   3  12      278.00      318.13      7.47 o
  -1   3  12       95.47       88.77      8.01 o
   0   3  12      945.95     1063.17     21.19 o
   1   3  12     1137.77     1311.60     23.97 o
   2   3  12      493.62      499.01     12.81 o
   3   3  12      418.46      490.76     11.17 o
   4   3  12        0.38        6.72      5.73 o
   5   3  12       19.38       30.12      7.70 o
   6   3  12      225.73      216.30     12.09 o
   7   3  12      104.55       97.51     11.77 o
   8   3  12       77.00       94.97     11.89 o
   9   3  12       26.42       39.85     14.18 o
 -10   4  12        2.99       24.02     13.42 o
  -9   4  12       13.67       28.36     11.63 o
  -8   4  12       23.87       10.90     10.23 o
  -7   4  12        1.59       -3.92      9.08 o
  -6   4  12      275.39      233.48     10.60 o
  -5   4  12       17.21       16.83      6.20 o
  -4   4  12      148.09      143.93     10.12 o
  -3   4  12       29.29       30.78      7.42 o
  -2   4  12      332.60      332.65     10.27 o
  -1   4  12      118.62      101.79      6.69 o
   0   4  12       47.37       41.11      4.95 o
   1   4  12       16.28        5.40      5.48 o
   2   4  12       43.78       49.47      6.96 o
   3   4  12      793.15      682.64     22.65 o
   4   4  12      132.28      126.16     11.85 o
   5   4  12       22.51       18.28      6.51 o
   6   4  12      250.95      212.21     20.18 o
   7   4  12       66.57       54.91      9.54 o
   8   4  12       42.25       23.66     13.04 o
   9   4  12        2.33       -7.88     15.04 o
  -9   5  12       67.72       79.72     29.01 o
  -8   5  12       25.59       19.92     14.04 o
  -7   5  12      302.76      288.63     38.21 o
  -6   5  12       17.55        1.44     16.47 o
  -5   5  12      327.19      298.78     12.00 o
  -4   5  12     1268.68     1383.64     44.26 o
  -3   5  12       54.75       28.97     12.84 o
  -2   5  12      308.89      349.23     22.79 o
  -1   5  12        2.32       11.05     11.77 o
   0   5  12      521.59      579.91     26.34 o
   1   5  12       74.94      118.03     14.00 o
   2   5  12     1211.44     1209.81     38.41 o
   3   5  12      519.88      659.94     42.10 o
   4   5  12       12.10       16.33      8.22 o
   5   5  12      234.00      283.91     15.55 o
   6   5  12       54.37       73.00     12.44 o
   7   5  12      296.92      327.21     18.90 o
   8   5  12      154.87      158.36     16.40 o
  -8   6  12        0.20        5.24     29.07 o
  -7   6  12        0.58       -8.77     26.43 o
  -6   6  12        0.08       14.23     25.40 o
  -5   6  12        7.44        0.32     14.35 o
  -4   6  12      369.32      346.37     46.24 o
  -3   6  12       42.78       51.30     23.84 o
  -2   6  12       54.81       38.95     34.18 o
  -1   6  12        3.97        6.64     12.88 o
   0   6  12      152.00      151.88     16.36 o
   1   6  12       72.11       77.04     28.19 o
   2   6  12       20.65       22.33     19.54 o
   3   6  12       60.14       76.65     22.84 o
   4   6  12        1.28      -14.57     21.54 o
   5   6  12      233.37      186.20     31.41 o
   6   6  12       16.92       54.76     28.89 o
   7   6  12       16.15        4.22     25.96 o
   8   6  12        7.96       45.71     29.29 o
  -7   7  12       78.73       60.18     32.35 o
  -6   7  12        1.38       48.73     30.42 o
  -5   7  12       63.98       54.99     29.59 o
  -4   7  12      124.20      132.78     22.74 o
  -3   7  12       69.75       59.79     16.86 o
  -2   7  12      204.69      273.43     41.34 o
  -1   7  12        2.95       14.76     14.63 o
   0   7  12      104.91      101.19     16.42 o
   1   7  12       55.36       74.33     22.60 o
   2   7  12      121.46       77.05     24.54 o
   3   7  12       12.50       51.77     24.42 o
   4   7  12       10.18       16.35     23.83 o
   5   7  12      117.53      189.48     34.11 o
   6   7  12        8.90       26.24     28.79 o
   7   7  12       20.67       28.24     30.44 o
  -6   8  12        1.78       31.55     33.01 o
  -5   8  12       19.69       16.74     31.00 o
  -4   8  12        2.44      -20.85     28.73 o
  -3   8  12       32.66       55.58     18.13 o
  -2   8  12       13.63        6.88     16.56 o
  -1   8  12       12.48       13.34     15.98 o
   0   8  12       77.71       86.66     21.51 o
   1   8  12        1.38        6.21     22.88 o
   2   8  12       76.73       89.53     26.85 o
   3   8  12        0.10       -1.65     24.23 o
   4   8  12       30.35       66.32     28.92 o
   5   8  12       40.73       67.00     31.71 o
  -4   9  12       16.16       21.85     32.58 o
  -3   9  12       11.13       -8.33     30.74 o
  -2   9  12       27.46       67.74     22.66 o
  -1   9  12        1.23       20.50     22.29 o
   0   9  12       76.35       39.02     25.87 o
   1   9  12        5.16       -2.51     25.07 o
   2   9  12        3.42      -24.29     24.29 o
   3   9  12       36.09       34.34     27.97 o
 -11   1  13        5.89       11.03     14.39 o
 -10   1  13      128.97      156.40     23.01 o
  -9   1  13      282.00      296.36     13.69 o
  -8   1  13      156.79      198.98     10.57 o
  -7   1  13      242.70      265.40     10.65 o
  -6   1  13       61.06       74.83      7.44 o
  -5   1  13     1762.45     1776.08     26.68 o
  -4   1  13      579.25      526.94     12.13 o
  -3   1  13      255.32      282.30      8.38 o
  -2   1  13     4250.29     4345.42     55.76 o
  -1   1  13       34.98       25.78      5.21 o
   0   1  13     6766.20     7010.67     80.26 o
   1   1  13      325.89      283.10     11.33 o
   2   1  13     1999.60     2040.35     27.96 o
   3   1  13     1251.51     1160.28     18.00 o
   4   1  13      666.39      695.11     14.63 o
   5   1  13      973.46      962.20     16.65 o
   6   1  13     1024.45      953.79     20.22 o
   7   1  13      214.87      235.80     11.93 o
   8   1  13      310.20      254.81     14.74 o
   9   1  13      220.89      232.85     15.46 o
  10   1  13      218.22      219.64     25.77 o
 -10   2  13       42.19       60.49     14.68 o
  -9   2  13        7.04       15.00     12.50 o
  -8   2  13       29.03       27.74     11.40 o
  -7   2  13       80.93       79.34      9.37 o
  -6   2  13      162.88      174.59      9.83 o
  -5   2  13        1.74        6.18      5.71 o
  -4   2  13      101.22       80.25     10.94 o
  -3   2  13        4.94        3.38      4.50 o
  -2   2  13        0.67        5.03      5.84 o
  -1   2  13     2478.27     2583.60     34.29 o
   0   2  13        3.75       -0.30      3.34 o
   1   2  13       23.66       15.06      4.31 o
   2   2  13       55.67       59.42      5.08 o
   3   2  13       17.19       11.40      5.03 o
   4   2  13     3974.88     4150.73     59.20 o
   5   2  13       45.92       47.67      7.48 o
   6   2  13       22.91       21.22      7.91 o
   7   2  13       68.77      102.55     10.01 o
   8   2  13        2.59       16.31     10.31 o
   9   2  13       53.22       51.01     14.57 o
 -10   3  13       48.18       55.69     13.78 o
  -9   3  13       54.58       89.30     17.84 o
  -8   3  13      100.53       66.97     11.78 o
  -7   3  13      300.64      268.34     12.77 o
  -6   3  13       75.89       69.44      8.78 o
  -5   3  13      162.73      161.47     15.24 o
  -4   3  13      195.41      195.18     10.63 o
  -3   3  13      595.52      606.88     13.91 o
  -2   3  13     2103.04     2157.05     32.11 o
  -1   3  13       36.77       28.51      5.55 o
   0   3  13     1298.12     1189.27     31.32 o
   1   3  13      134.69      131.75      9.58 o
   2   3  13     1134.98     1083.58     16.85 o
   3   3  13      554.07      513.03     11.93 o
   4   3  13      704.93      686.24     23.88 o
   5   3  13      228.65      206.06     11.23 o
   6   3  13      534.06      510.04     18.40 o
   7   3  13      273.75      256.96     13.97 o
   8   3  13      107.35      104.12     16.34 o
   9   3  13       43.52       27.46     28.83 o
 -10   4  13       18.44        9.94     12.60 o
  -9   4  13       24.01       16.28     11.64 o
  -8   4  13       65.13       70.92     11.50 o
  -7   4  13        2.52        9.64      9.54 o
  -6   4  13      287.03      290.86     13.64 o
  -5   4  13       23.72       28.79      6.59 o
  -4   4  13      186.61      215.15     11.97 o
  -3   4  13      495.52      583.46     18.04 o
  -2   4  13      193.97      161.45      9.63 o
  -1   4  13      690.40      756.38     16.25 o
   0   4  13      165.18      203.56      9.97 o
   1   4  13      177.91      203.34     11.42 o
   2   4  13      441.81      498.46     16.42 o
   3   4  13      430.14      392.73     17.76 o
   4   4  13     1015.56     1082.79     45.09 o
   5   4  13        2.75       -0.87      6.67 o
   6   4  13      480.35      487.49     22.05 o
   7   4  13       80.14       91.77     14.78 o
   8   4  13       57.06       56.76     14.20 o
   9   4  13      204.12      233.91     19.80 o
  -9   5  13        4.52        1.27     14.43 o
  -8   5  13       40.54       23.08     13.30 o
  -7   5  13        3.17        0.39     11.63 o
  -6   5  13      106.27       99.90     10.35 o
  -5   5  13       98.16       88.47      8.86 o
  -4   5  13        0.01       21.19     13.91 o
  -3   5  13       52.95       56.94     13.88 o
  -2   5  13      281.83      263.80     19.24 o
  -1   5  13      220.52      189.63     17.03 o
   0   5  13      112.98       94.05     16.19 o
   1   5  13      156.25      156.78     15.79 o
   2   5  13      481.20      454.12     24.25 o
   3   5  13      129.40      115.89      9.67 o
   4   5  13      106.64       95.43     12.91 o
   5   5  13       60.49       35.42     10.69 o
   6   5  13        2.74        7.19     11.21 o
   7   5  13      103.96       95.71     14.53 o
   8   5  13        0.03      -13.17     13.17 o
  -8   6  13       33.80       -8.71     29.74 o
  -7   6  13        0.48        5.30     28.08 o
  -6   6  13      195.66      203.90     33.86 o
  -5   6  13        5.98       -1.83     15.21 o
  -4   6  13      154.17      124.38     17.58 o
  -3   6  13      546.75      581.21     29.04 o
  -2   6  13       20.46       16.81     18.48 o
  -1   6  13      187.49      214.30     18.83 o
   0   6  13      192.68      269.49     29.79 o
   1   6  13       74.76       78.87     14.75 o
   2   6  13       19.79       45.01     21.05 o
   3   6  13      256.36      161.57     27.06 o
   4   6  13      592.01      635.87     49.07 o
   5   6  13        2.44      -10.39     24.56 o
   6   6  13      182.71      271.98     36.88 o
   7   6  13       36.58       65.12     28.98 o
  -7   7  13        4.84       14.90     31.06 o
  -6   7  13        3.31       10.97     29.06 o
  -5   7  13        0.43       -9.63     27.28 o
  -4   7  13        0.36        2.22     16.18 o
  -3   7  13       92.59       97.07     18.07 o
  -2   7  13       21.97       24.27     15.68 o
  -1   7  13        1.23       13.27     15.03 o
   0   7  13        5.86        2.45     14.73 o
   1   7  13       24.71       37.32     22.15 o
   2   7  13        3.95        5.09     21.17 o
   3   7  13       18.87       16.02     23.69 o
   4   7  13        1.38       13.27     25.38 o
   5   7  13        5.00       31.67     28.64 o
   6   7  13       82.58      136.29     35.18 o
  -6   8  13       25.35        0.72     33.05 o
  -5   8  13        0.56       23.80     31.67 o
  -4   8  13       61.34       58.37     31.11 o
  -3   8  13        7.83       25.43     17.75 o
  -2   8  13       25.59       19.76     17.39 o
  -1   8  13       57.40       49.51     17.63 o
   0   8  13        3.98       -8.03     21.49 o
   1   8  13      219.69      203.23     31.38 o
   2   8  13       13.70       10.10     24.01 o
   3   8  13       74.99       64.12     27.36 o
   4   8  13      164.41      187.82     34.52 o
   5   8  13       12.18      -15.70     28.66 o
  -4   9  13        4.77       38.73     33.53 o
  -3   9  13        5.38       -0.77     30.42 o
  -2   9  13       11.18       25.22     19.01 o
  -1   9  13       14.03       24.13     25.72 o
   0   9  13       26.02       32.46     25.88 o
   1   9  13       16.34       33.24     26.79 o
   2   9  13        2.76        7.48     26.01 o
 -11   0  14       89.37       77.53     50.42 o
 -10   0  14       85.70      116.96     32.40 o
  -9   0  14       52.24       55.38     14.21 o
  -8   0  14      254.61      266.66     16.66 o
  -7   0  14      142.89      121.60     12.93 o
  -6   0  14      770.91      816.94     24.08 o
  -5   0  14     1022.25      935.45     35.56 o
  -4   0  14     1980.51     2154.07     43.55 o
  -3   0  14      957.58      870.55     22.03 o
  -2   0  14      166.06      159.11     10.86 o
  -1   0  14      582.22      468.47     15.44 o
   0   0  14     1583.27     1562.26     32.18 o
   1   0  14     2273.71     2210.09     42.89 o
   2   0  14     1323.54     1374.80     29.01 o
   3   0  14       10.15       13.54      6.77 o
   4   0  14     2004.24     1969.49     39.76 o
   5   0  14        5.42       12.52      7.96 o
   6   0  14     1451.13     1498.97     39.99 o
   7   0  14       53.86       85.30     13.83 o
   8   0  14       55.49       57.41     14.53 o
   9   0  14      133.56      134.69     58.57 o
  10   0  14        4.00      -15.95     15.95 o
 -10   1  14       10.73       37.03     12.71 o
  -9   1  14       13.50       21.61      9.41 o
  -8   1  14       14.60       13.93      8.39 o
  -7   1  14        4.87        4.96      7.54 o
  -6   1  14      432.04      374.55     14.47 o
  -5   1  14       91.17      103.48      7.40 o
  -4   1  14       78.31       75.76      6.34 o
  -3   1  14       76.10       80.49      7.49 o
  -2   1  14      968.04     1020.00     16.90 o
  -1   1  14      111.08      115.62      5.94 o
   0   1  14      679.95      791.32     14.02 o
   1   1  14        7.88        3.88      4.01 o
   2   1  14      284.54      298.93      8.39 o
   3   1  14       15.54       11.99      5.10 o
   4   1  14        5.39        3.94      5.07 o
   5   1  14       16.09       23.19      6.51 o
   6   1  14       63.39       68.79      8.56 o
   7   1  14       47.73       50.34     10.56 o
   8   1  14       97.34      108.51     12.42 o
   9   1  14        0.17        2.60     11.73 o
 -10   2  14       52.63       66.74     15.16 o
  -9   2  14        1.66       -0.36     15.27 o
  -8   2  14      279.34      241.50     14.15 o
  -7   2  14       20.16       22.43      8.59 o
  -6   2  14      192.42      196.02     10.27 o
  -5   2  14      362.60      364.77     11.15 o
  -4   2  14      794.03      831.87     18.89 o
  -3   2  14      286.14      212.63     11.35 o
  -2   2  14        3.13       -0.65      3.84 o
  -1   2  14     1176.14     1068.87     19.20 o
   0   2  14       41.72       46.35      4.74 o
   1   2  14       28.07        6.98      3.66 o
   2   2  14      169.27      173.65      7.76 o
   3   2  14        9.81       19.86      5.70 o
   4   2  14     1217.39     1171.00     20.68 o
   5   2  14      933.02      882.74     19.89 o
   6   2  14     1505.63     1500.96     29.10 o
   7   2  14        8.28       10.84      8.69 o
   8   2  14       40.98       43.06     14.55 o
   9   2  14      111.57      107.64     16.13 o
 -10   3  14       31.40       29.80     13.82 o
  -9   3  14      149.54      144.55     14.79 o
  -8   3  14        0.01        4.36     14.12 o
  -7   3  14      117.89      120.14     10.77 o
  -6   3  14       64.96       63.36      9.25 o
  -5   3  14      185.28      183.98     10.38 o
  -4   3  14      588.08      610.44     15.60 o
  -3   3  14        1.88       -2.35      5.86 o
  -2   3  14     1031.94     1075.28     18.71 o
  -1   3  14      180.15      216.27     10.53 o
   0   3  14     1094.88     1159.01     20.91 o
   1   3  14      450.35      508.93     11.54 o
   2   3  14       13.22       15.58      4.86 o
   3   3  14       92.70      118.29      6.90 o
   4   3  14      122.40      126.43     11.60 o
   5   3  14     1090.32     1176.23     35.95 o
   6   3  14      241.51      257.10     13.45 o
   7   3  14        2.34       20.36     10.17 o
   8   3  14      187.94      202.97     16.39 o
   9   3  14        2.49       14.46     13.97 o
 -10   4  14        9.10       19.65     12.81 o
  -9   4  14        4.03       12.88     11.67 o
  -8   4  14       44.86       36.44     11.33 o
  -7   4  14       18.59       18.22      9.95 o
  -6   4  14       38.52       15.71     12.57 o
  -5   4  14       44.95       55.08      7.33 o
  -4   4  14      681.79      631.40     20.46 o
  -3   4  14       29.61       27.71      7.91 o
  -2   4  14       36.43       29.83      7.74 o
  -1   4  14      114.86       93.20     15.48 o
   0   4  14       96.25      101.22     12.48 o
   1   4  14      265.98      232.26     12.93 o
   2   4  14        2.19        2.51      7.32 o
   3   4  14      522.84      463.89     25.64 o
   4   4  14      207.07      193.06     14.06 o
   5   4  14       37.84       24.78     11.89 o
   6   4  14      263.40      215.65     16.31 o
   7   4  14        7.17        9.03      9.43 o
   8   4  14      177.65      143.39     12.43 o
   9   4  14       12.43       22.04     12.91 o
  -9   5  14       66.24       62.56     15.93 o
  -8   5  14        0.05       14.94     13.77 o
  -7   5  14       39.14       64.84     19.12 o
  -6   5  14        0.57        3.72      9.30 o
  -5   5  14      210.68      206.97     11.69 o
  -4   5  14      656.88      762.14     20.77 o
  -3   5  14       22.66        1.25     13.05 o
  -2   5  14      404.16      442.80     24.20 o
  -1   5  14        0.44        8.05     12.77 o
   0   5  14      539.11      527.64     25.99 o
   1   5  14     1662.47     1802.91     52.44 o
   2   5  14       16.94       14.62      6.67 o
   3   5  14       85.96       53.90      9.08 o
   4   5  14        2.85        7.75      9.59 o
   5   5  14      137.88      171.50     51.54 o
   6   5  14      162.87      185.58     15.69 o
   7   5  14      104.92      122.59     32.44 o
   8   5  14       56.28       86.34     15.58 o
  -8   6  14        0.95       13.96     30.70 o
  -7   6  14        0.19      -16.26     28.10 o
  -6   6  14       14.10       19.49     28.63 o
  -5   6  14       11.95       16.39     15.95 o
  -4   6  14        0.66       14.58     33.41 o
  -3   6  14       42.64       69.12     16.57 o
  -2   6  14       75.98       80.99     15.95 o
  -1   6  14       13.35       15.65     14.20 o
   0   6  14       68.32       73.49     15.39 o
   1   6  14       17.59       -9.80     17.64 o
   2   6  14      115.89      135.32     25.68 o
   3   6  14       40.54       53.55     22.90 o
   4   6  14        0.02       -8.23     23.16 o
   5   6  14      139.37      129.89     30.72 o
   6   6  14       18.82       17.02     28.08 o
   7   6  14       29.25       62.31     31.96 o
  -7   7  14       22.26       37.90     32.69 o
  -6   7  14       13.88       44.72     31.76 o
  -5   7  14       48.64       46.21     30.40 o
  -4   7  14       78.07       91.56     18.99 o
  -3   7  14       11.97       -4.94     15.84 o
  -2   7  14      374.68      413.40     25.75 o
  -1   7  14        1.54        5.48     15.52 o
   0   7  14      133.61      112.24     18.15 o
   1   7  14       48.46       75.07     24.71 o
   2   7  14        8.91       -9.37     21.52 o
   3   7  14       94.53       83.18     26.92 o
   4   7  14        2.20       26.57     26.10 o
   5   7  14      111.22      104.95     32.44 o
   6   7  14        5.43       29.26     31.68 o
  -6   8  14        3.42       18.62     34.17 o
  -5   8  14       21.87       10.09     31.62 o
  -4   8  14        5.52        1.16     30.11 o
  -3   8  14       13.86       60.03     19.43 o
  -2   8  14        0.57       -9.67     33.66 o
  -1   8  14        3.76      -11.95     16.55 o
   0   8  14       23.82       49.37     24.50 o
   1   8  14       10.78       63.36     25.60 o
   2   8  14       84.84       95.75     28.68 o
   3   8  14       62.21       30.56     26.83 o
   4   8  14        6.26        1.54     26.94 o
  -3   9  14       11.87       54.64     33.50 o
  -2   9  14       60.39       63.52     20.61 o
  -1   9  14        0.28      -13.79     24.69 o
   0   9  14        0.61       20.53     26.13 o
   1   9  14        3.23       24.93     26.49 o
   2   9  14       24.46       35.32     27.97 o
 -10   1  15       77.64      100.54     14.66 o
  -9   1  15      151.98      146.35     11.29 o
  -8   1  15        6.14       14.82      8.61 o
  -7   1  15      888.80      903.86     21.05 o
  -6   1  15       31.68       43.61      7.55 o
  -5   1  15      167.37      157.69      8.51 o
  -4   1  15      740.53      745.39     15.12 o
  -3   1  15      275.40      336.03     10.71 o
  -2   1  15     3657.91     3787.70     49.66 o
  -1   1  15       22.41       11.95      5.11 o
   0   1  15     3716.76     4173.53     53.91 o
   1   1  15     2122.98     2143.01     27.47 o
   2   1  15      635.29      688.65     13.48 o
   3   1  15     1245.88     1233.65     19.63 o
   4   1  15        0.10       -5.30      5.30 o
   5   1  15      301.81      280.42     11.32 o
   6   1  15     1044.76      988.75     19.85 o
   7   1  15      271.04      293.91     15.19 o
   8   1  15      346.82      308.72     16.23 o
   9   1  15       11.71       13.76     17.76 o
 -10   2  15        1.86      -13.33     13.79 o
  -9   2  15       19.26       15.60     13.01 o
  -8   2  15      152.12      167.94     13.21 o
  -7   2  15       47.45       53.37      9.67 o
  -6   2  15       70.02       97.57      9.15 o
  -5   2  15        5.99       -6.09      7.12 o
  -4   2  15       63.82       75.40      6.87 o
  -3   2  15     1063.38     1136.37     22.78 o
  -2   2  15      110.22      109.48      7.43 o
  -1   2  15       13.46        4.11      3.12 o
   0   2  15       60.64       52.68      6.05 o
   1   2  15       10.18        9.24      4.41 o
   2   2  15      598.28      678.50     14.96 o
   3   2  15       41.12       48.99      6.45 o
   4   2  15      221.46      270.58     10.07 o
   5   2  15        1.47        1.43      7.40 o
   6   2  15      408.21      422.20     14.85 o
   7   2  15       52.96       58.15      9.65 o
   8   2  15       12.69       -9.98     10.97 o
   9   2  15      160.58      170.97     17.70 o
 -10   3  15       36.10       57.53     14.74 o
  -9   3  15       81.33       51.98     13.36 o
  -8   3  15       36.67       38.56     11.86 o
  -7   3  15      212.58      182.89     12.04 o
  -6   3  15        8.27       16.68      9.51 o
  -5   3  15      174.07      158.23     10.29 o
  -4   3  15      272.11      247.45     10.93 o
  -3   3  15      438.75      430.67     21.34 o
  -2   3  15     1022.84      983.41     21.13 o
  -1   3  15       11.68       10.78      5.06 o
   0   3  15     1209.24     1145.39     21.11 o
   1   3  15      482.63      496.03     10.66 o
   2   3  15      942.21      836.58     14.96 o
   3   3  15      676.82      643.52     14.27 o
   4   3  15        3.72        8.12      7.57 o
   5   3  15      159.34      121.62     10.42 o
   6   3  15       81.03      101.20     10.88 o
   7   3  15      132.58      125.79     12.42 o
   8   3  15      235.94      204.40     16.67 o
   9   3  15       46.76       24.84     14.88 o
  -9   4  15        0.81       15.55     12.29 o
  -8   4  15      125.66      121.75     12.94 o
  -7   4  15       40.31       43.52     11.10 o
  -6   4  15       59.48       76.82      9.09 o
  -5   4  15       50.95       56.50      7.64 o
  -4   4  15      218.16      191.40     12.49 o
  -3   4  15      303.30      351.23     15.21 o
  -2   4  15        5.24        8.35      7.72 o
  -1   4  15      242.78      300.05     21.78 o
   0   4  15      221.49      255.25     13.39 o
   1   4  15      105.62      124.47     20.41 o
   2   4  15     1705.97     1832.19     39.38 o
   3   4  15       61.29       43.89     10.33 o
   4   4  15      312.29      393.09     19.76 o
   5   4  15       68.98       91.35      8.71 o
   6   4  15       50.55       49.52      9.13 o
   7   4  15      112.28      141.98     11.73 o
   8   4  15       10.85        8.49     11.14 o
  -9   5  15        6.06      -14.89     15.11 o
  -8   5  15       23.58       34.22     14.60 o
  -7   5  15       94.04       67.84     14.03 o
  -6   5  15       15.76       26.84     10.21 o
  -5   5  15        1.03       -2.91     13.73 o
  -4   5  15        8.74        1.81      8.00 o
  -3   5  15      164.53      146.99      9.53 o
  -2   5  15      131.99      130.32      8.47 o
  -1   5  15       65.76       59.48     14.60 o
   0   5  15      454.81      408.14     16.50 o
   1   5  15       10.78       11.42      8.42 o
   2   5  15       30.00       38.66      8.82 o
   3   5  15      100.63       69.18     10.19 o
   4   5  15      168.05      141.06     12.88 o
   5   5  15       30.77       10.74     11.25 o
   6   5  15       53.80       48.27     13.45 o
   7   5  15       34.44       33.04     32.68 o
   8   5  15       44.99       19.66     16.56 o
  -8   6  15       58.21       75.30     34.09 o
  -7   6  15       22.11        2.79     29.47 o
  -6   6  15       45.85       48.07     29.27 o
  -5   6  15       13.79       29.84     24.76 o
  -4   6  15       59.46       47.23     17.13 o
  -3   6  15       63.88       89.27     17.26 o
  -2   6  15       24.94       10.92     14.70 o
  -1   6  15      601.76      604.76     29.75 o
   0   6  15        7.62       24.94     14.76 o
   1   6  15      114.39      102.68     16.99 o
   2   6  15      809.45      810.32     50.22 o
   3   6  15       31.98       21.54     23.38 o
   4   6  15      336.10      394.07     39.25 o
   5   6  15       10.84       25.70     27.46 o
   6   6  15       87.48      101.21     32.12 o
   7   6  15       23.90       48.25     31.80 o
  -7   7  15        0.03      -19.25     31.19 o
  -6   7  15       16.48       62.70     33.37 o
  -5   7  15       20.65       47.60     31.49 o
  -4   7  15       10.17       21.65     17.60 o
  -3   7  15       68.74       47.55     18.14 o
  -2   7  15        0.58        9.91     16.53 o
  -1   7  15       63.79       79.41     17.64 o
   0   7  15        2.32        3.42     15.70 o
   1   7  15        0.88       15.53     22.29 o
   2   7  15       90.20       71.79     25.56 o
   3   7  15        0.25       -1.51     23.45 o
   4   7  15       54.02      111.72     30.64 o
   5   7  15        0.46       19.78     29.55 o
   6   7  15        2.49       15.69     31.19 o
  -5   8  15        1.52      -15.03     32.82 o
  -4   8  15       23.63       67.30     32.76 o
  -3   8  15        2.60       25.42     18.75 o
  -2   8  15        0.07       -5.20     21.73 o
  -1   8  15       28.00       -7.57     17.36 o
   0   8  15       27.68       18.21     24.60 o
   1   8  15       56.25       18.16     24.86 o
   2   8  15       32.52       57.86     27.86 o
   3   8  15       47.20       55.68     28.22 o
   4   8  15        4.34      -11.23     27.52 o
  -2   9  15       21.96      -12.45     19.28 o
  -1   9  15        3.94       -4.57     25.27 o
   0   9  15        1.28       32.86     27.31 o
   1   9  15        5.73       16.82     26.55 o
 -10   0  16       76.94      103.90     24.72 o
  -9   0  16        6.00       10.21     13.47 o
  -8   0  16       74.01      112.59     14.45 o
  -7   0  16      393.44      340.14     17.37 o
  -6   0  16      355.15      415.30     25.67 o
  -5   0  16      282.29      275.09     14.70 o
  -4   0  16       92.64      112.27     11.48 o
  -3   0  16      428.33      350.97     40.99 o
  -2   0  16        8.41        7.24      7.64 o
  -1   0  16      314.69      311.53     13.13 o
   0   0  16        6.76        4.59      7.07 o
   1   0  16      133.29      125.61      9.51 o
   2   0  16     1271.00     1306.42     28.97 o
   3   0  16      144.75      162.34     17.86 o
   4   0  16     1134.60     1157.81     37.40 o
   5   0  16      190.40      167.07     11.90 o
   6   0  16      638.13      652.71     25.13 o
   7   0  16      152.74      144.61     16.02 o
   8   0  16       66.46       55.76     15.53 o
   9   0  16      217.18      204.19     19.61 o
 -10   1  16        0.99      -12.32     12.32 o
  -9   1  16        0.32        7.22     12.46 o
  -8   1  16        7.28        2.26      8.71 o
  -7   1  16       78.85       95.86      9.20 o
  -6   1  16        0.42        4.40      7.20 o
  -5   1  16        2.07       -5.58      7.90 o
  -4   1  16      254.64      251.99     14.02 o
  -3   1  16       18.13        7.36      5.52 o
  -2   1  16      625.50      678.60     15.16 o
  -1   1  16      301.91      317.16      9.50 o
   0   1  16        5.91        0.16      4.99 o
   1   1  16      678.79      660.20     12.28 o
   2   1  16      214.14      211.46      8.02 o
   3   1  16      100.85       95.96      6.74 o
   4   1  16       10.78       17.64      6.04 o
   5   1  16       19.12       32.12      9.62 o
   6   1  16      137.66      139.11      9.47 o
   7   1  16       16.22        1.16     10.38 o
   8   1  16        1.00       34.59     11.81 o
   9   1  16        1.20      -13.82     16.21 o
 -10   2  16       50.86       65.05     19.58 o
  -9   2  16       39.85       24.76     13.43 o
  -8   2  16      129.08      127.22     12.81 o
  -7   2  16      152.92      140.95     10.73 o
  -6   2  16      224.76      228.98     11.35 o
  -5   2  16      618.63      603.52     16.26 o
  -4   2  16       12.35        9.83      4.69 o
  -3   2  16      214.84      199.47     12.74 o
  -2   2  16       40.27       53.12      7.92 o
  -1   2  16      296.49      242.13     15.83 o
   0   2  16      544.89      541.48     13.90 o
   1   2  16     1086.32     1108.38     20.54 o
   2   2  16      335.52      338.14     10.92 o
   3   2  16      246.35      255.60      9.60 o
   4   2  16      736.40      724.83     17.92 o
   5   2  16      133.22      122.86      9.78 o
   6   2  16      421.32      406.65     20.16 o
   7   2  16       77.60       97.41     11.81 o
   8   2  16       14.48       34.09     11.67 o
   9   2  16      138.12      158.90     18.11 o
 -10   3  16        0.59       10.22     13.84 o
  -9   3  16       26.91       29.63     12.96 o
  -8   3  16        7.73        2.49     11.66 o
  -7   3  16       71.75       79.03     10.76 o
  -6   3  16      131.78      125.01     11.47 o
  -5   3  16       14.68       17.72      9.04 o
  -4   3  16      283.07      327.10     13.06 o
  -3   3  16       76.59       71.11      7.16 o
  -2   3  16      497.66      563.02     13.78 o
  -1   3  16       52.79       80.35      6.96 o
   0   3  16      458.69      500.89     13.72 o
   1   3  16      164.88      204.36      8.30 o
   2   3  16        4.06        4.76      5.28 o
   3   3  16       61.77       75.07      7.73 o
   4   3  16      177.45      179.60     11.20 o
   5   3  16       12.96       27.49     12.25 o
   6   3  16      142.69      198.03     13.08 o
   7   3  16      107.72      123.61     12.68 o
   8   3  16       71.84       81.72     14.47 o
  -9   4  16       11.91       10.79     12.48 o
  -8   4  16       11.32      -10.74     10.74 o
  -7   4  16       27.24       16.92     11.39 o
  -6   4  16       71.08       65.09     15.63 o
  -5   4  16       49.46       55.73     11.06 o
  -4   4  16       68.15       41.52      6.56 o
  -3   4  16        9.88       -5.36      8.39 o
  -2   4  16        2.75        4.76      8.18 o
  -1   4  16       21.48        2.90      7.98 o
   0   4  16       33.27       34.25      8.50 o
   1   4  16      629.77      579.79     20.79 o
   2   4  16       14.22       16.60      8.49 o
   3   4  16        2.07        4.68     10.06 o
   4   4  16      205.59      143.38     14.23 o
   5   4  16      144.31      128.83      9.76 o
   6   4  16      224.16      173.14     11.59 o
   7   4  16       36.25       46.93     15.76 o
   8   4  16      123.41      111.00     12.43 o
  -9   5  16       37.24       62.88     16.78 o
  -8   5  16       11.24       -8.67     14.27 o
  -7   5  16       66.33       44.97     14.22 o
  -6   5  16      454.10      428.12     33.01 o
  -5   5  16        7.86       -9.11      9.11 o
  -4   5  16       64.45      104.51     10.40 o
  -3   5  16       20.48       40.37      8.52 o
  -2   5  16      313.41      331.09     14.64 o
  -1   5  16       65.19       94.35     10.04 o
   0   5  16      829.71      793.19     21.61 o
   1   5  16       33.61       71.91     11.39 o
   2   5  16       81.13      117.43     11.72 o
   3   5  16      450.44      498.48     20.67 o
   4   5  16       73.13       98.12     12.70 o
   5   5  16      234.14      255.05     31.10 o
   6   5  16      189.96      208.61     18.81 o
   7   5  16        2.95      -10.01     13.72 o
  -8   6  16        0.06       -2.17     31.83 o
  -7   6  16        0.53       16.59     30.82 o
  -6   6  16       13.83        2.64     28.76 o
  -5   6  16        5.82        0.89     16.93 o
  -4   6  16        3.99       17.54     17.36 o
  -3   6  16        0.08        4.15     15.74 o
  -2   6  16       60.57       32.04     16.26 o
  -1   6  16       40.87       46.21     15.98 o
   0   6  16        9.11       14.32     15.17 o
   1   6  16       11.97       20.33     15.40 o
   2   6  16       84.03      121.40     26.65 o
   3   6  16      217.94      198.90     30.54 o
   4   6  16        6.01        3.91     24.78 o
   5   6  16        1.50      -12.71     26.61 o
   6   6  16       26.35       60.10     30.49 o
   7   6  16       31.56       52.26     13.46 o
  -7   7  16       16.45        9.28     33.38 o
  -6   7  16       13.10       90.62     34.63 o
  -5   7  16       10.83       51.81     31.85 o
  -4   7  16      135.69      129.29     20.79 o
  -3   7  16        0.11       -6.20     16.93 o
  -2   7  16       81.17      116.19     21.72 o
  -1   7  16        0.87       11.60     16.61 o
   0   7  16      106.59       67.95     17.92 o
   1   7  16       12.72        2.76     22.93 o
   2   7  16        7.01        4.57     23.42 o
   3   7  16       79.99       79.31     27.79 o
   4   7  16        1.21       14.04     27.98 o
   5   7  16       17.07       12.78     29.87 o
  -5   8  16        6.60       30.76     34.28 o
  -4   8  16        7.42       24.29     32.20 o
  -3   8  16        7.44       31.99     19.12 o
  -2   8  16       73.17       85.91     20.45 o
  -1   8  16        8.29      -13.01     17.69 o
   0   8  16       33.15       14.63     24.87 o
   1   8  16       19.95       27.64     25.00 o
   2   8  16       45.62       74.16     28.81 o
   3   8  16       23.70       27.44     27.99 o
   4   8  16        2.51        1.56     29.55 o
 -10   1  17        0.77       -3.72     12.90 o
  -9   1  17      100.53       89.14     12.11 o
  -8   1  17       21.20       21.36      9.29 o
  -7   1  17      528.14      533.59     25.19 o
  -6   1  17       46.74       49.28      8.20 o
  -5   1  17      162.22      167.60      9.18 o
  -4   1  17      960.39     1021.06     26.69 o
  -3   1  17        9.33        4.79      3.79 o
  -2   1  17     2336.66     2485.08     37.51 o
  -1   1  17       95.28       97.46      7.76 o
   0   1  17      250.14      265.84      8.96 o
   1   1  17     1337.57     1319.35     19.36 o
   2   1  17     1155.69     1143.91     19.07 o
   3   1  17     1694.94     1809.36     26.94 o
   4   1  17     1306.09     1342.89     21.94 o
   5   1  17      129.49      131.04      9.19 o
   6   1  17      280.28      268.58     14.61 o
   7   1  17       80.53       94.30     12.22 o
   8   1  17      283.06      278.22     28.34 o
   9   1  17        6.50        8.96     12.76 o
 -10   2  17        9.56       13.06     14.65 o
  -9   2  17       32.09       43.41     14.06 o
  -8   2  17       32.36       43.27     11.86 o
  -7   2  17        1.16        3.65      9.13 o
  -6   2  17        9.19       11.35      8.41 o
  -5   2  17       48.44       63.23      9.32 o
  -4   2  17       15.66       16.50      7.35 o
  -3   2  17      319.59      379.35     13.56 o
  -2   2  17        3.20        1.02      3.60 o
  -1   2  17        2.86       -1.88      1.89 o
   0   2  17      232.53      252.47      9.87 o
   1   2  17       14.98       14.19      6.45 o
   2   2  17     2416.74     2703.84     46.84 o
   3   2  17        2.20        1.45      6.38 o
   4   2  17       21.25       15.36      7.67 o
   5   2  17      115.86      116.23      9.97 o
   6   2  17       24.83       32.01     14.03 o
   7   2  17       22.06       38.55     11.24 o
   8   2  17        2.54       -0.17     11.44 o
   9   2  17        5.32        5.27     14.95 o
  -9   3  17       30.84       34.68     13.45 o
  -8   3  17       17.28       17.75     12.02 o
  -7   3  17      188.65      176.89     12.76 o
  -6   3  17        5.48       -1.85      9.24 o
  -5   3  17      352.37      311.90     19.89 o
  -4   3  17      318.63      268.15     12.05 o
  -3   3  17        0.39       -5.90      5.90 o
  -2   3  17      796.44      726.27     16.11 o
  -1   3  17       10.89       10.57      5.87 o
   0   3  17      498.84      499.37     16.52 o
   1   3  17      577.29      594.64     14.34 o
   2   3  17      162.23      151.84      7.55 o
   3   3  17      475.77      440.54     14.08 o
   4   3  17      127.32      134.20     12.69 o
   5   3  17      163.31      127.15     19.03 o
   6   3  17      103.80       97.71     11.65 o
   7   3  17       24.34        3.93     11.11 o
   8   3  17       61.49       55.09     14.43 o
  -9   4  17        0.60       19.22     12.67 o
  -8   4  17       73.63       80.88     12.51 o
  -7   4  17       42.07       40.43     10.16 o
  -6   4  17       79.31       68.15      9.51 o
  -5   4  17      101.74       90.66      8.81 o
  -4   4  17       78.87       64.88      7.38 o
  -3   4  17      146.54      163.32     12.34 o
  -2   4  17      152.85      170.44     12.09 o
  -1   4  17       20.79       30.32      8.96 o
   0   4  17      461.77      589.48     20.14 o
   1   4  17      239.26      250.65     13.39 o
   2   4  17      449.69      507.35     19.00 o
   3   4  17       36.46       51.44     11.77 o
   4   4  17      473.92      524.59     16.42 o
   5   4  17       47.21       47.16     11.40 o
   6   4  17       70.32       88.12     10.50 o
   7   4  17       98.44      144.60     12.29 o
   8   4  17       43.96       49.84     13.05 o
  -8   5  17       25.62       16.85     15.41 o
  -7   5  17       35.10        6.48     22.06 o
  -6   5  17        9.23       21.68     11.22 o
  -5   5  17      128.19      108.80     11.76 o
  -4   5  17       81.86       77.00     10.54 o
  -3   5  17       67.23       64.47     10.77 o
  -2   5  17      124.78      110.95     12.58 o
  -1   5  17      100.27      101.35      9.70 o
   0   5  17       47.03       38.79      8.59 o
   1   5  17      337.00      296.07     14.02 o
   2   5  17      243.23      211.60     17.81 o
   3   5  17      104.47       97.34     12.42 o
   4   5  17       10.44        3.13     11.00 o
   5   5  17       54.72       61.18     13.29 o
   6   5  17       22.41       17.56     13.92 o
   7   5  17        4.27       15.75     14.64 o
  -7   6  17        0.32        3.84     31.55 o
  -6   6  17       34.86       23.65     30.54 o
  -5   6  17      178.04      206.91     23.06 o
  -4   6  17       55.77       34.17     17.84 o
  -3   6  17       41.08       72.66     18.32 o
  -2   6  17      120.55      131.85     19.01 o
  -1   6  17       14.82       -7.65     15.63 o
   0   6  17       49.39       80.21     17.67 o
   1   6  17      209.03      162.80     27.81 o
   2   6  17      238.33      240.93     31.59 o
   3   6  17        5.60      -22.53     22.53 o
   4   6  17      189.10      232.91     35.35 o
   5   6  17       18.50       46.97     29.89 o
   6   6  17       47.11       21.95     12.61 o
  -6   7  17        6.01       21.62     33.64 o
  -5   7  17       15.41      -22.49     30.15 o
  -4   7  17       10.96       32.26     19.06 o
  -3   7  17        4.10        6.90     17.75 o
  -2   7  17        0.04       -6.19     16.69 o
  -1   7  17       68.03       70.82     18.66 o
   0   7  17       26.08        3.78     16.96 o
   1   7  17        1.09       15.97     23.93 o
   2   7  17        2.11       30.68     25.56 o
   3   7  17        0.93       17.24     26.14 o
   4   7  17       71.42       76.54     32.36 o
   5   7  17        3.21      -19.22     29.99 o
  -4   8  17        5.94       -0.75     19.56 o
  -3   8  17       12.43        3.98     20.77 o
  -2   8  17        2.54       10.36     18.93 o
  -1   8  17       91.74       95.73     20.73 o
   0   8  17       16.76       16.12     25.66 o
   1   8  17       30.85        9.60     25.55 o
   2   8  17      109.99      113.06     31.06 o
   3   8  17        1.85       -4.90     27.89 o
 -10   0  18       77.72       74.64     16.70 o
  -9   0  18        8.92      -14.29     16.41 o
  -8   0  18      106.30      123.96     15.29 o
  -7   0  18      111.02       99.22     15.22 o
  -6   0  18      105.51      104.82     12.98 o
  -5   0  18      582.09      588.50     33.60 o
  -4   0  18       45.11       50.66     10.22 o
  -3   0  18      150.01      130.33     22.81 o
  -2   0  18      600.46      626.49     23.02 o
  -1   0  18      324.42      311.61     16.37 o
   0   0  18      256.97      266.47     11.23 o
   1   0  18       56.37       56.57      9.44 o
   2   0  18      182.41      177.30     11.63 o
   3   0  18        0.74       -6.69      8.58 o
   4   0  18      516.07      518.20     19.76 o
   5   0  18       26.95       36.63     10.51 o
   6   0  18      218.30      248.55     18.20 o
   7   0  18       73.73       92.29     15.90 o
   8   0  18        0.25       18.30     15.35 o
   9   0  18      158.26      162.14     19.91 o
 -10   1  18        0.15      -12.73     12.73 o
  -9   1  18        6.67        0.61     11.22 o
  -8   1  18        8.39       12.37     10.55 o
  -7   1  18       13.40       24.10      8.77 o
  -6   1  18       27.36       30.83      8.29 o
  -5   1  18       18.83       17.41      7.30 o
  -4   1  18      105.08       94.92      8.86 o
  -3   1  18       63.32       49.95     11.21 o
  -2   1  18      315.48      346.12     14.97 o
  -1   1  18       54.09       43.81      6.87 o
   0   1  18      243.13      254.66      9.14 o
   1   1  18       72.06       59.37      6.88 o
   2   1  18        8.47        6.31      6.85 o
   3   1  18      254.54      284.48     12.15 o
   4   1  18      119.77      116.74      8.60 o
   5   1  18       92.17       82.95      8.69 o
   6   1  18       69.98       97.73     19.03 o
   7   1  18       15.37        1.67     10.97 o
   8   1  18        0.26        9.17     12.04 o
 -10   2  18       84.91       79.44     16.11 o
  -9   2  18        0.02        1.55     13.68 o
  -8   2  18        2.54        5.07     11.41 o
  -7   2  18       91.90       73.52     10.39 o
  -6   2  18       61.40       64.29     10.19 o
  -5   2  18      128.56      137.55     10.06 o
  -4   2  18       42.15       34.37      7.99 o
  -3   2  18      223.30      216.18     10.26 o
  -2   2  18       49.44       48.94      7.41 o
  -1   2  18      158.82      147.25     11.44 o
   0   2  18       82.00       72.97      8.93 o
   1   2  18        4.76       10.13      5.66 o
   2   2  18      267.00      244.76     10.08 o
   3   2  18     1453.80     1371.13     24.47 o
   4   2  18      564.56      535.42     16.26 o
   5   2  18       87.81       82.59      9.77 o
   6   2  18      114.37      126.87     15.90 o
   7   2  18      101.57       93.42     12.56 o
   8   2  18       24.88       26.37     12.31 o
  -9   3  18        9.34       -6.27     13.85 o
  -8   3  18        7.70       -5.95     10.94 o
  -7   3  18       31.78       48.97     11.35 o
  -6   3  18      119.42      131.61     11.51 o
  -5   3  18       33.42       28.35     15.16 o
  -4   3  18      253.51      257.20     12.26 o
  -3   3  18       35.93       39.06      6.96 o
  -2   3  18      370.55      385.68     13.71 o
  -1   3  18      186.28      194.37     11.02 o
   0   3  18        4.32       -0.08      6.32 o
   1   3  18       73.96      114.32      8.23 o
   2   3  18      113.06      111.69      8.89 o
   3   3  18      387.14      449.77     16.34 o
   4   3  18       83.83       98.00     10.51 o
   5   3  18        1.11       -0.67      9.58 o
   6   3  18      319.60      358.51     18.82 o
   7   3  18       16.03       15.66     11.56 o
   8   3  18       93.50      106.04     15.90 o
  -9   4  18        0.76      -11.57     18.56 o
  -8   4  18        0.57       -5.99     14.08 o
  -7   4  18        5.06       -9.12      9.73 o
  -6   4  18       61.00       55.83      9.55 o
  -5   4  18       10.60       -2.22      6.44 o
  -4   4  18        0.66        2.53      7.52 o
  -3   4  18       18.10        9.34      9.78 o
  -2   4  18       43.75       46.88     10.00 o
  -1   4  18      269.20      188.67     17.58 o
   0   4  18       25.31       35.04      9.67 o
   1   4  18      100.28       97.71     10.91 o
   2   4  18        8.19       -9.09      9.09 o
   3   4  18       12.46       16.19     19.74 o
   4   4  18      112.74       83.08      8.71 o
   5   4  18        4.21      -13.36     17.57 o
   6   4  18      223.95      198.79     12.52 o
   7   4  18        6.38        3.11     13.05 o
  -8   5  18        1.95       20.91     15.44 o
  -7   5  18       57.94       28.58     14.94 o
  -6   5  18       25.61       32.32     11.96 o
  -5   5  18        0.60       -4.11     14.41 o
  -4   5  18      235.64      262.94     19.55 o
  -3   5  18       11.43       22.90      9.70 o
  -2   5  18      561.49      566.31     25.45 o
  -1   5  18      346.05      410.77     16.56 o
   0   5  18        1.05       -3.01     10.54 o
   1   5  18       22.72       16.54      8.96 o
   2   5  18        0.03        9.12     10.29 o
   3   5  18      100.50      128.44     14.87 o
   4   5  18       86.25      104.33     15.25 o
   5   5  18       75.84       92.08     14.62 o
   6   5  18      117.90      144.56     16.86 o
   7   5  18       34.67       49.70     18.33 o
  -7   6  18        2.44      -17.87     31.42 o
  -6   6  18        9.87       45.09     31.78 o
  -5   6  18        0.03       -5.82     18.12 o
  -4   6  18       57.57       16.39     18.21 o
  -3   6  18        1.39      -18.18     18.18 o
  -2   6  18        5.58       -7.83     16.10 o
  -1   6  18        2.02      -17.18     22.94 o
   0   6  18       77.43       77.08     18.44 o
   1   6  18      202.64      177.10     29.48 o
   2   6  18       16.17       50.73     24.95 o
   3   6  18       60.40       12.22     25.82 o
   4   6  18       12.52      -14.06     26.29 o
   5   6  18       34.05       39.22     12.29 o
   6   6  18       90.66      101.78     16.15 o
  -6   7  18       18.08       34.37     35.72 o
  -5   7  18        0.26       24.62     20.33 o
  -4   7  18       88.32       84.37     20.91 o
  -3   7  18        0.66       15.90     18.54 o
  -2   7  18       81.06       56.34     19.16 o
  -1   7  18        8.49       22.69     18.10 o
   0   7  18       17.26       43.10     25.39 o
   1   7  18       68.32       56.20     26.60 o
   2   7  18        0.40       18.92     25.89 o
   3   7  18       40.01       67.70     28.74 o
   4   7  18        4.61      -19.35     28.74 o
  -4   8  18        2.86      -20.56     34.39 o
  -3   8  18        0.15       -9.87     37.31 o
  -2   8  18        0.50       16.15     19.77 o
  -1   8  18        6.70       37.05     26.37 o
   0   8  18       71.29       44.68     28.00 o
   1   8  18       22.73       29.93     27.44 o
   2   8  18       18.24       25.43     27.76 o
 -10   1  19        0.25       -9.22     13.47 o
  -9   1  19      112.15       86.38     15.83 o
  -8   1  19        0.65        3.45     10.61 o
  -7   1  19       67.76       81.46      9.79 o
  -6   1  19      121.95      141.76      9.90 o
  -5   1  19      316.24      308.36     11.61 o
  -4   1  19      902.49      949.65     18.78 o
  -3   1  19        0.27        1.94      6.70 o
  -2   1  19     1057.32     1113.68     21.25 o
  -1   1  19      659.72      701.88     15.40 o
   0   1  19      171.49      173.80      8.54 o
   1   1  19      586.29      641.64     13.20 o
   2   1  19      161.83      190.43      8.83 o
   3   1  19      711.55      824.88     16.73 o
   4   1  19      385.89      391.71     11.92 o
   5   1  19      180.85      194.42     12.66 o
   6   1  19      264.75      258.89     15.97 o
   7   1  19        2.82       20.10     11.78 o
   8   1  19      138.30      158.33     30.36 o
  -9   2  19        2.10       22.04     14.33 o
  -8   2  19        2.68        0.09     12.80 o
  -7   2  19       33.43       25.13     12.04 o
  -6   2  19       17.51        3.89      9.07 o
  -5   2  19      282.22      295.51     13.77 o
  -4   2  19        0.21        1.07      7.90 o
  -3   2  19       52.59       47.39      9.43 o
  -2   2  19       83.11       90.05      7.38 o
  -1   2  19        0.41        6.16      6.87 o
   0   2  19      538.40      594.53     15.34 o
   1   2  19       47.62       49.25      7.56 o
   2   2  19        7.17       12.77      7.11 o
   3   2  19       33.55       40.47      7.77 o
   4   2  19      493.68      495.36     16.38 o
   5   2  19       12.20       28.29      9.26 o
   6   2  19        7.55        7.83      9.54 o
   7   2  19      139.41      136.16     21.02 o
   8   2  19       79.11       57.55     17.43 o
  -9   3  19       25.88       18.38     13.92 o
  -8   3  19        2.83       -2.65     11.48 o
  -7   3  19      105.03       77.51     11.81 o
  -6   3  19       16.83        2.73      9.97 o
  -5   3  19      107.02      103.58     10.78 o
  -4   3  19      254.75      205.16     13.12 o
  -3   3  19       14.15        2.69      6.78 o
  -2   3  19      651.51      628.84     20.42 o
  -1   3  19       54.07       59.93      8.35 o
   0   3  19      192.55      177.15     10.18 o
   1   3  19      457.75      423.28     14.43 o
   2   3  19        7.74       12.29      7.87 o
   3   3  19      541.61      505.80     17.82 o
   4   3  19      106.31      134.38     11.60 o
   5   3  19       52.92       28.25     10.41 o
   6   3  19      208.67      200.84     32.32 o
   7   3  19       10.72       27.66     13.59 o
   8   3  19       41.21       51.00     15.38 o
  -8   4  19        6.21        5.60     12.38 o
  -7   4  19       15.73       10.32     10.22 o
  -6   4  19       60.87       54.62     13.64 o
  -5   4  19       84.55       99.37      9.79 o
  -4   4  19        0.34       -1.57      7.32 o
  -3   4  19       54.91       58.73      7.29 o
  -2   4  19      120.92      157.30     12.98 o
  -1   4  19       10.77       11.87     10.18 o
   0   4  19      478.80      539.34     20.47 o
   1   4  19        1.99       14.35      9.69 o
   2   4  19      273.12      337.58     16.49 o
   3   4  19       49.19       52.24      8.67 o
   4   4  19       40.45       46.43      8.71 o
   5   4  19       86.69      120.28     10.69 o
   6   4  19        7.89       -4.93      9.73 o
   7   4  19        9.13       19.16     10.84 o
  -8   5  19        0.93       -1.14     16.10 o
  -7   5  19        5.95       13.60     14.91 o
  -6   5  19        1.65       -0.10     11.89 o
  -5   5  19       73.79       54.40     12.01 o
  -4   5  19       13.74        1.34     10.45 o
  -3   5  19       98.45       92.10     14.03 o
  -2   5  19      144.29      125.30     11.79 o
  -1   5  19        3.65       -0.93      9.25 o
   0   5  19        3.93        2.20      9.42 o
   1   5  19       86.43       76.65     10.86 o
   2   5  19       58.40       69.94     18.18 o
   3   5  19       62.84       32.37     12.54 o
   4   5  19       79.14      102.44     14.40 o
   5   5  19       16.91        8.77     15.97 o
   6   5  19      109.90      107.51     16.48 o
  -7   6  19       13.83      -10.37     31.74 o
  -6   6  19       29.03       64.34     33.35 o
  -5   6  19       14.85       12.22     29.57 o
  -4   6  19       11.18       14.47     29.52 o
  -3   6  19      123.31      138.46     21.06 o
  -2   6  19        0.61       31.74     18.32 o
  -1   6  19       19.36        5.71     29.33 o
   0   6  19      581.76      545.92     30.96 o
   1   6  19        2.16        8.03     23.22 o
   2   6  19      180.50      255.38     34.56 o
   3   6  19       33.42       10.39     27.24 o
   4   6  19       24.27       -0.49     27.83 o
   5   6  19        9.84        5.76     11.15 o
  -5   7  19       29.68       15.68     20.41 o
  -4   7  19        2.69        8.47     19.53 o
  -3   7  19       15.40       68.87     20.47 o
  -2   7  19       13.89       -0.96     18.52 o
  -1   7  19        2.18       19.38     19.20 o
   0   7  19       16.24       28.51     25.35 o
   1   7  19        2.81      -23.38     23.38 o
   2   7  19        9.13        2.42     26.62 o
   3   7  19        0.31      -21.41     26.83 o
   4   7  19       16.91        5.19     31.08 o
  -3   8  19        9.82       11.58     20.15 o
  -2   8  19       12.78       32.73     21.97 o
  -1   8  19        4.36       23.19     27.13 o
   0   8  19       15.52       14.65     28.02 o
   1   8  19       18.05       -7.77     26.24 o
   2   8  19        1.41      -23.76     25.99 o
  -9   0  20       17.71      -10.76     31.52 o
  -8   0  20       28.45       12.45     14.09 o
  -7   0  20       38.34       44.46     13.57 o
  -6   0  20        1.11       -1.76     11.64 o
  -5   0  20       64.83       80.19     12.23 o
  -4   0  20        0.05       -4.96     10.37 o
  -3   0  20       75.14       91.55     11.82 o
  -2   0  20       56.33       62.56     11.01 o
  -1   0  20      326.14      340.18     15.70 o
   0   0  20     1328.33     1313.00     26.62 o
   1   0  20       25.80       28.30     10.04 o
   2   0  20       75.65       78.68     10.85 o
   3   0  20      327.25      319.09     15.57 o
   4   0  20      218.75      193.42     13.89 o
   5   0  20      166.80      178.02     16.79 o
   6   0  20       57.53       36.25     14.74 o
   7   0  20      141.64      149.53     37.99 o
   8   0  20        8.09        4.30     35.72 o
  -9   1  20       12.53        6.54     11.81 o
  -8   1  20        0.35      -10.14     10.72 o
  -7   1  20        1.95        4.13     10.07 o
  -6   1  20        7.16        0.87      8.73 o
  -5   1  20        1.71       -7.70      7.70 o
  -4   1  20      169.16      188.00      9.70 o
  -3   1  20       30.72       13.67      7.28 o
  -2   1  20        8.79        8.66      6.81 o
  -1   1  20      319.87      350.68     15.26 o
   0   1  20      119.84      133.29      8.39 o
   1   1  20      104.30       94.94      7.18 o
   2   1  20        0.55        4.54      6.78 o
   3   1  20        0.56        5.01      7.20 o
   4   1  20       30.70       25.44      8.30 o
   5   1  20        2.28       -2.78      9.19 o
   6   1  20        2.28        1.88     14.71 o
   7   1  20        1.35       -8.13     11.84 o
   8   1  20       15.73        7.33     18.00 o
  -9   2  20       14.87        2.56     14.13 o
  -8   2  20       54.73       41.23     12.47 o
  -7   2  20       64.67       66.01     10.83 o
  -6   2  20       15.70       17.11      9.59 o
  -5   2  20       75.80       61.81      9.66 o
  -4   2  20        3.66        3.68      9.87 o
  -3   2  20        3.75       -4.80      7.76 o
  -2   2  20      168.56      158.88      9.07 o
  -1   2  20      214.86      206.03     10.46 o
   0   2  20      245.48      263.78     11.05 o
   1   2  20       16.51        3.86      6.78 o
   2   2  20       34.24       32.35      7.93 o
   3   2  20       35.39       23.70      7.98 o
   4   2  20       99.79       87.36     10.08 o
   5   2  20       35.54       44.10     21.27 o
   6   2  20       45.24       41.49     10.54 o
   7   2  20       28.97       23.30     11.98 o
   8   2  20       46.58       56.36     16.33 o
  -9   3  20       14.40       24.93     14.83 o
  -8   3  20       13.11       -3.86     11.61 o
  -7   3  20        5.01       11.61     11.10 o
  -6   3  20       48.33       66.82     11.36 o
  -5   3  20       26.73       36.83     10.06 o
  -4   3  20       80.50       98.84     10.48 o
  -3   3  20       35.68       40.88      8.94 o
  -2   3  20      257.51      250.33     17.38 o
  -1   3  20       53.05       75.34      9.08 o
   0   3  20        0.01        8.04      9.69 o
   1   3  20      116.27      150.11     10.37 o
   2   3  20       49.67       53.54     10.05 o
   3   3  20        1.22        9.50      9.27 o
   4   3  20      130.14      125.00     12.05 o
   5   3  20      146.52      129.29     16.23 o
   6   3  20       94.00      104.26     16.69 o
   7   3  20        0.19      -13.58     13.58 o
  -8   4  20       35.64       24.48     12.67 o
  -7   4  20        5.33       -3.83     10.29 o
  -6   4  20        5.12       -9.23      9.23 o
  -5   4  20        6.78       12.80      8.85 o
  -4   4  20        1.03       11.03      8.00 o
  -3   4  20        8.12        9.56      8.41 o
  -2   4  20        9.96       20.53     12.34 o
  -1   4  20      121.68       89.84     12.25 o
   0   4  20        9.51       -0.95     10.25 o
   1   4  20       37.54       28.06     10.90 o
   2   4  20       44.14       23.34     15.40 o
   3   4  20      218.71      186.43     19.35 o
   4   4  20      109.22       73.01     12.99 o
   5   4  20       22.30       36.72     12.19 o
   6   4  20      138.41      123.50     14.69 o
   7   4  20       87.21       99.04     12.51 o
  -7   5  20        2.06        9.06     15.67 o
  -6   5  20        2.82        9.42     17.07 o
  -5   5  20       32.49       39.98     12.41 o
  -4   5  20       69.33       67.05     12.24 o
  -3   5  20       44.18       81.53     11.95 o
  -2   5  20      300.71      287.08     15.46 o
  -1   5  20        9.12        5.56     10.30 o
   0   5  20       16.08       10.09     10.26 o
   1   5  20      436.60      502.78     19.67 o
   2   5  20        9.63        4.49     11.70 o
   3   5  20       59.41       92.71     28.01 o
   4   5  20       74.20       95.15     15.17 o
   5   5  20       17.18        9.97     14.06 o
   6   5  20      196.21      222.29     40.58 o
  -6   6  20        0.37       -5.57     32.47 o
  -5   6  20        0.27        6.79     22.76 o
  -4   6  20       17.54        4.23     19.63 o
  -3   6  20        1.08       -7.98     26.41 o
  -2   6  20        1.27       -3.47     18.06 o
  -1   6  20       11.89      -14.94     40.76 o
   0   6  20       56.42       81.04     20.09 o
   1   6  20      100.39       24.26     25.54 o
   2   6  20        0.62        4.42     25.25 o
   3   6  20        1.84      -19.50     26.58 o
   4   6  20       11.94        5.12     10.65 o
   5   6  20       78.52       92.81     13.13 o
  -5   7  20        0.11       -4.12     20.62 o
  -4   7  20       20.03       32.82     21.08 o
  -3   7  20        0.80       17.91     20.00 o
  -2   7  20       86.26       60.72     21.18 o
  -1   7  20       20.72       33.98     27.97 o
   0   7  20       13.36        6.49     25.78 o
   1   7  20       24.36       30.73     27.64 o
   2   7  20        0.73        0.03     27.24 o
   3   7  20       16.33       11.84     29.63 o
  -2   8  20        5.79       15.29     21.26 o
  -1   8  20       14.55       12.95     27.31 o
   0   8  20       14.56      -16.44     27.61 o
  -9   1  21       16.24      -11.71     11.71 o
  -8   1  21       44.38       45.78     11.69 o
  -7   1  21       67.39       66.64     11.20 o
  -6   1  21      167.52      166.00     12.06 o
  -5   1  21       21.02       27.71      8.55 o
  -4   1  21      511.27      530.41     17.07 o
  -3   1  21       23.87       44.65      8.05 o
  -2   1  21      194.41      177.33      9.47 o
  -1   1  21       67.21       81.09      7.29 o
   0   1  21      454.28      454.73     13.31 o
   1   1  21      848.27      896.71     17.96 o
   2   1  21     1294.34     1391.85     23.47 o
   3   1  21      348.83      355.87     18.93 o
   4   1  21      197.96      213.25     15.06 o
   5   1  21       20.60        5.93      9.74 o
   6   1  21      189.34      225.77     15.51 o
   7   1  21       32.45       34.73     12.95 o
   8   1  21       48.53       48.81     14.18 o
  -9   2  21        0.55        4.07     12.93 o
  -8   2  21        0.07        9.44     12.29 o
  -7   2  21       38.72       56.06     11.11 o
  -6   2  21       13.67        6.24     12.69 o
  -5   2  21       33.97       44.15      9.69 o
  -4   2  21        0.47        3.91      8.56 o
  -3   2  21        0.53        1.75      8.06 o
  -2   2  21      120.47      136.87      8.73 o
  -1   2  21        8.32       21.58      8.01 o
   0   2  21      389.14      478.53     14.80 o
   1   2  21       15.48       19.65      7.21 o
   2   2  21       17.70        4.70      7.98 o
   3   2  21      115.72      159.24     15.19 o
   4   2  21      120.30      111.11     10.79 o
   5   2  21       29.22       64.59     10.72 o
   6   2  21       34.35       24.96     14.19 o
   7   2  21        2.95        5.65     15.44 o
  -8   3  21        2.17       -7.87     11.90 o
  -7   3  21       81.96       49.41     11.95 o
  -6   3  21       61.97       42.04     11.34 o
  -5   3  21        4.13       10.80     10.01 o
  -4   3  21      338.36      291.12     13.97 o
  -3   3  21        1.58       -3.22      8.81 o
  -2   3  21      234.48      211.34     11.85 o
  -1   3  21       38.54       32.27      8.72 o
   0   3  21        6.12       20.75      8.57 o
   1   3  21      273.91      237.70     22.76 o
   2   3  21      116.22      126.36     10.43 o
   3   3  21      153.48      137.03     15.04 o
   4   3  21       22.52       37.84     10.99 o
   5   3  21       34.39       27.07     12.79 o
   6   3  21       89.88       75.96     24.15 o
   7   3  21        0.13        2.42     13.95 o
  -8   4  21        8.20        1.36     12.49 o
  -7   4  21       45.20       46.54     11.30 o
  -6   4  21        4.86        3.27      9.73 o
  -5   4  21       85.31       89.10     10.20 o
  -4   4  21       35.21       57.40     13.05 o
  -3   4  21        1.69        9.96      7.67 o
  -2   4  21       78.06       91.04     13.01 o
  -1   4  21       28.70       33.28     11.71 o
   0   4  21      189.10      199.00     14.64 o
   1   4  21       63.94       92.14     12.83 o
   2   4  21      184.57      190.78     12.85 o
   3   4  21       73.88      131.10     18.96 o
   4   4  21       31.53       26.19      9.08 o
   5   4  21       20.96       51.91     22.52 o
   6   4  21       29.31       39.66     11.01 o
  -7   5  21       65.56       72.16     20.57 o
  -6   5  21        8.70        6.01     21.41 o
  -5   5  21       19.98        0.99     26.53 o
  -4   5  21       54.12       46.11     12.44 o
  -3   5  21       18.35       23.15     13.24 o
  -2   5  21       32.67       14.94     11.10 o
  -1   5  21       61.57       53.36     11.76 o
   0   5  21      114.75      106.61     17.28 o
   1   5  21       13.46        8.84     11.81 o
   2   5  21        0.56        6.59     12.33 o
   3   5  21       67.02       41.24     22.95 o
   4   5  21       63.50       74.88     21.98 o
   5   5  21        0.92        6.32     17.12 o
   6   5  21        0.37      -11.72     15.34 o
  -6   6  21       14.37        9.71     22.12 o
  -5   6  21       38.42       31.15     21.62 o
  -4   6  21       11.27        6.28     20.47 o
  -3   6  21       15.97        7.00     19.73 o
  -2   6  21       46.72       49.49     20.32 o
  -1   6  21       77.13       41.65     19.98 o
   0   6  21       28.10       17.56     19.23 o
   1   6  21        0.88      -13.68     25.50 o
   2   6  21       95.80       70.28     29.90 o
   3   6  21       23.45       32.32     10.77 o
   4   6  21       61.22       62.73     17.61 o
  -4   7  21        3.13       12.80     21.07 o
  -3   7  21       69.86      103.00     22.90 o
  -2   7  21       39.84        2.36     20.81 o
  -1   7  21        1.75      -17.36     19.84 o
   0   7  21        4.54       20.62     27.06 o
   1   7  21        3.01      -22.60     26.77 o
   2   7  21       26.15       17.30     29.16 o
   3   7  21       18.50       17.70     31.06 o
  -9   0  22        3.47      -15.48     15.48 o
  -8   0  22       38.00       44.64     15.03 o
  -7   0  22       94.30       88.90     15.11 o
  -6   0  22       49.56       60.43     13.58 o
  -5   0  22       22.32       31.22     12.47 o
  -4   0  22       98.90      102.03     13.60 o
  -3   0  22        6.14       14.55     11.20 o
  -2   0  22       80.91       99.49     12.41 o
  -1   0  22       15.40       30.54     10.95 o
   0   0  22      141.66      163.14     11.27 o
   1   0  22      180.52      162.59     13.48 o
   2   0  22      135.13      127.60     12.86 o
   3   0  22       13.63      -11.45     11.45 o
   4   0  22      108.58      114.22     13.46 o
   5   0  22       74.82       88.79     16.29 o
   6   0  22        0.04       -1.05     14.92 o
   7   0  22       19.96       22.65     16.26 o
  -9   1  22        0.40      -11.91     11.91 o
  -8   1  22        4.93        2.66     11.35 o
  -7   1  22        0.15       11.80     10.76 o
  -6   1  22        2.41       -4.29     10.02 o
  -5   1  22       11.13       18.28      9.70 o
  -4   1  22       37.79       33.53     10.18 o
  -3   1  22        0.46       -6.41      7.59 o
  -2   1  22       54.39       77.15      8.44 o
  -1   1  22       81.99       78.44      7.60 o
   0   1  22        4.12       25.34      7.53 o
   1   1  22      515.65      549.03     14.60 o
   2   1  22       60.57       74.82     14.11 o
   3   1  22       39.66       44.49      9.20 o
   4   1  22       14.84       20.99      9.94 o
   5   1  22       66.10       51.76     10.97 o
   6   1  22        8.59       13.79     12.08 o
   7   1  22        1.26        9.38     12.72 o
  -9   2  22        5.16      -14.47     14.47 o
  -8   2  22       17.11       11.09     12.65 o
  -7   2  22       16.05        2.43     12.23 o
  -6   2  22        7.89        0.88     10.63 o
  -5   2  22       15.82        7.46      9.50 o
  -4   2  22       41.32       43.85      9.59 o
  -3   2  22       31.30       14.46      8.80 o
  -2   2  22      117.06      130.55      8.87 o
  -1   2  22       21.43       30.59      8.66 o
   0   2  22      300.09      320.03     13.11 o
   1   2  22      868.39      794.57     17.30 o
   2   2  22       66.49       69.68      9.72 o
   3   2  22       57.80       48.31      9.14 o
   4   2  22       50.56       47.31     10.20 o
   5   2  22       76.98       74.48     11.29 o
   6   2  22       51.06       61.92     14.25 o
   7   2  22       23.70       13.17     12.67 o
  -8   3  22       12.79       12.71     15.94 o
  -7   3  22        2.40       -0.88     11.55 o
  -6   3  22        7.36        0.20     10.81 o
  -5   3  22        4.40       -2.20     10.30 o
  -4   3  22       51.33       37.55     10.32 o
  -3   3  22       80.07       76.20     10.44 o
  -2   3  22        1.92       -8.75      8.75 o
  -1   3  22       48.02       59.43     10.20 o
   0   3  22       11.87       11.47      9.03 o
   1   3  22       46.27       64.32      9.85 o
   2   3  22        8.94       19.28      9.29 o
   3   3  22        5.78       24.14     10.64 o
   4   3  22      141.96      143.11     13.12 o
   5   3  22       18.16       21.14     11.87 o
   6   3  22       92.70      102.63     13.78 o
   7   3  22        4.78       33.59     14.97 o
  -8   4  22        4.20       27.47     13.12 o
  -7   4  22        0.14      -12.73     12.73 o
  -6   4  22        0.33       -1.27      8.35 o
  -5   4  22        8.65        7.67      9.51 o
  -4   4  22        0.62       -1.63      8.77 o
  -3   4  22       23.27       29.88     10.73 o
  -2   4  22        0.15        1.81      7.75 o
  -1   4  22        0.84       -7.21      7.21 o
   0   4  22       43.12       38.96      8.71 o
   1   4  22       62.32       39.37     10.46 o
   2   4  22       23.13       21.70     14.88 o
   3   4  22        2.39       -4.02      8.60 o
   4   4  22       67.88       61.64     10.29 o
   5   4  22       37.51       43.87     13.63 o
   6   4  22        3.77       -5.34     10.72 o
  -7   5  22        0.10       32.24     19.89 o
  -6   5  22       41.71       39.31     14.62 o
  -5   5  22        1.92       10.98     12.98 o
  -4   5  22      125.09      133.32     14.63 o
  -3   5  22       50.12       75.02     13.22 o
  -2   5  22        8.07       -8.09     11.45 o
  -1   5  22       34.50       40.75     17.09 o
   0   5  22       15.80       20.93     11.79 o
   1   5  22       29.78       47.79     13.38 o
   2   5  22       14.50       21.81     17.20 o
   3   5  22       57.95       38.11     14.52 o
   4   5  22       99.14      129.20     38.12 o
   5   5  22       23.53        1.56     26.08 o
  -6   6  22       10.77       12.81     37.44 o
  -5   6  22        0.24      -20.82     20.82 o
  -4   6  22        1.86       -0.91     21.31 o
  -3   6  22        8.17        6.27     20.17 o
  -2   6  22       30.39       22.14     25.64 o
  -1   6  22       85.22       80.50     24.90 o
   0   6  22        0.20        3.33     25.67 o
   1   6  22       31.10       36.02     17.47 o
   2   6  22       13.53       -1.20     10.46 o
   3   6  22       36.95       43.65     12.21 o
   4   6  22       28.03       26.83     12.80 o
  -4   7  22       10.10        6.96     36.49 o
  -3   7  22        7.74        3.76     21.46 o
  -2   7  22       14.65       14.84     21.26 o
  -1   7  22       10.92       -3.14     35.21 o
   0   7  22        7.83        4.83     27.48 o
   1   7  22       23.26       17.73     28.91 o
   2   7  22        0.29       -2.21     29.11 o
  -8   1  23       18.49       28.56     11.99 o
  -7   1  23       57.42       46.02     11.54 o
  -6   1  23      132.76      133.45     12.34 o
  -5   1  23        0.92       -3.64      9.78 o
  -4   1  23      330.86      329.61     14.22 o
  -3   1  23      213.19      244.00     11.21 o
  -2   1  23      281.65      249.83     11.15 o
  -1   1  23        4.32       -6.88      6.88 o
   0   1  23      230.63      255.51     10.05 o
   1   1  23      252.25      253.90     12.15 o
   2   1  23      108.17      118.86     12.86 o
   3   1  23       88.36       94.11     10.28 o
   4   1  23      140.03      152.52     12.62 o
   5   1  23        8.12       12.88     11.82 o
   6   1  23      241.52      266.16     16.88 o
   7   1  23       65.03       73.43     14.55 o
  -8   2  23        2.78       -9.14     13.06 o
  -7   2  23       29.12       24.64     12.42 o
  -6   2  23        0.62        3.91     10.27 o
  -5   2  23        1.98       -7.11      9.68 o
  -4   2  23       47.46       43.54      9.89 o
  -3   2  23        8.03        0.34      9.00 o
  -2   2  23       91.97       98.16     10.13 o
  -1   2  23        2.58       -0.65      8.62 o
   0   2  23       24.86        6.68      8.72 o
   1   2  23       70.80       83.66      8.85 o
   2   2  23      169.58      172.30     11.20 o
   3   2  23        6.35       18.50     10.00 o
   4   2  23        0.43       12.74     13.51 o
   5   2  23       57.16       60.40     11.42 o
   6   2  23       52.52       57.52     14.30 o
   7   2  23       35.44       66.46     14.52 o
  -8   3  23        2.01       -7.13     12.63 o
  -7   3  23        6.44      -11.65     11.65 o
  -6   3  23       48.50       44.76     11.89 o
  -5   3  23       20.44        4.84     10.63 o
  -4   3  23      185.77      157.83     10.82 o
  -3   3  23       15.33       16.17     10.17 o
  -2   3  23      115.21       97.93     10.83 o
  -1   3  23       41.42       41.06     10.17 o
   0   3  23        8.50        0.82      9.23 o
   1   3  23      162.75      137.76     14.29 o
   2   3  23      171.50      181.54     12.23 o
   3   3  23       58.37       37.63     13.03 o
   4   3  23      173.25      143.26     13.59 o
   5   3  23        1.64        9.61     12.07 o
   6   3  23       34.10       27.19     12.94 o
  -7   4  23       22.99        7.25     11.10 o
  -6   4  23        1.02       -1.15     10.39 o
  -5   4  23       41.79       33.21     10.36 o
  -4   4  23       20.91       23.86      9.57 o
  -3   4  23        6.48      -10.48     10.48 o
  -2   4  23      102.43       94.73      9.68 o
  -1   4  23        7.57        4.25      7.99 o
   0   4  23       63.77       61.88      8.66 o
   1   4  23       17.31       35.32      8.33 o
   2   4  23       28.85       33.60      9.17 o
   3   4  23       78.92      117.95     21.77 o
   4   4  23        3.16        9.91     10.11 o
   5   4  23        5.92       29.12     10.72 o
  -6   5  23        1.24        2.54     14.17 o
  -5   5  23       31.15       25.58     13.94 o
  -4   5  23       26.46      -16.08     16.08 o
  -3   5  23        3.57      -12.96     12.96 o
  -2   5  23       91.97       71.29     20.08 o
  -1   5  23        0.19       10.07     12.19 o
   0   5  23       11.73        2.61     15.01 o
   1   5  23       21.74        0.16     13.31 o
   2   5  23        8.45        3.38     21.79 o
   3   5  23       24.75       14.15     14.71 o
   4   5  23       89.33       82.32     16.86 o
   5   5  23       36.34       31.95     16.42 o
  -5   6  23       29.70       40.91     35.81 o
  -4   6  23        1.30        3.81     10.26 o
  -3   6  23       18.07       -9.61     21.34 o
  -2   6  23      127.15      104.82     17.54 o
  -1   6  23        3.10        5.87      9.93 o
   0   6  23       49.95       64.37     11.39 o
   1   6  23       30.72       26.59     11.05 o
   2   6  23        1.66        2.75     11.32 o
   3   6  23       12.31       16.10     12.38 o
  -3   7  23        0.33      -33.53     33.53 o
  -2   7  23        3.08       17.11     29.08 o
  -1   7  23        0.06       -2.35     28.47 o
   0   7  23        0.38       -0.40     28.41 o
   1   7  23        3.37        7.03     29.53 o
  -8   0  24        0.51      -14.55     14.55 o
  -7   0  24       10.06        3.70     14.14 o
  -6   0  24        2.38       20.35     13.84 o
  -5   0  24        7.45       15.11     19.79 o
  -4   0  24        0.64       -2.82     12.05 o
  -3   0  24       64.81       61.18     13.17 o
  -2   0  24      699.66      735.66     48.03 o
  -1   0  24      122.52      134.91     14.10 o
   0   0  24       80.44      103.56     15.96 o
   1   0  24      134.19       90.27     12.91 o
   2   0  24       59.32       71.16     12.97 o
   3   0  24       58.26       53.19     13.07 o
   4   0  24        2.67      -11.25     12.34 o
   5   0  24       35.64       18.20     16.05 o
   6   0  24       29.99       20.33     16.62 o
  -8   1  24        0.10      -19.45     19.45 o
  -7   1  24        0.63      -10.48     11.13 o
  -6   1  24       17.92       23.97     11.12 o
  -5   1  24        0.12        1.76     10.11 o
  -4   1  24        3.15       -2.15      9.81 o
  -3   1  24       32.22       37.38      9.99 o
  -2   1  24       26.60       34.40      9.80 o
  -1   1  24        0.23       -5.52      9.01 o
   0   1  24        2.29        1.39      7.92 o
   1   1  24       27.36        8.25      8.90 o
   2   1  24        0.18       -9.72      9.72 o
   3   1  24        2.15       10.47      9.48 o
   4   1  24        0.94       11.71     12.65 o
   5   1  24        4.29      -11.70     11.70 o
   6   1  24       20.26       33.89     13.39 o
  -8   2  24        0.27        8.86     13.35 o
  -7   2  24       14.30        1.80     12.52 o
  -6   2  24        3.93        2.06     10.56 o
  -5   2  24        1.07        9.88     10.01 o
  -4   2  24        0.35       -1.47      9.76 o
  -3   2  24        1.44       -1.37      8.11 o
  -2   2  24      118.51      120.10     10.77 o
  -1   2  24        6.58        2.99      9.02 o
   0   2  24       27.13       31.37      9.40 o
   1   2  24        1.04       -1.67      8.14 o
   2   2  24       92.22       64.87     10.07 o
   3   2  24        7.50       -8.69      9.97 o
   4   2  24       24.46       20.16     10.60 o
   5   2  24        1.26        7.00     10.96 o
   6   2  24       37.08       27.98     12.94 o
  -7   3  24        0.36       -1.79     12.16 o
  -6   3  24        4.50       30.48     11.96 o
  -5   3  24        5.49        6.52     11.04 o
  -4   3  24       30.63       29.80      9.27 o
  -3   3  24       15.64       21.17     10.57 o
  -2   3  24        0.46       -2.33      9.91 o
  -1   3  24       71.33       81.67     10.90 o
   0   3  24       13.85       12.67     10.13 o
   1   3  24        1.10       15.85     10.25 o
   2   3  24       53.80       56.01     10.87 o
   3   3  24      129.37      113.54     13.11 o
   4   3  24       56.56       83.74     21.47 o
   5   3  24       12.85        9.87     12.47 o
   6   3  24        6.93       20.04     14.82 o
  -7   4  24        5.01        8.08     11.51 o
  -6   4  24        0.06        4.33     10.63 o
  -5   4  24        2.19       11.96     10.24 o
  -4   4  24       10.35       16.12      9.63 o
  -3   4  24        1.01       -0.45      8.95 o
  -2   4  24       22.31       12.80      8.97 o
  -1   4  24        5.83        4.01      9.40 o
   0   4  24       47.33       26.84      8.72 o
   1   4  24      118.93       85.51      9.53 o
   2   4  24       42.15       47.37      9.89 o
   3   4  24       19.82       37.67     10.16 o
   4   4  24       46.73       56.28     11.09 o
   5   4  24      106.19       76.90     23.28 o
  -6   5  24        4.53        4.49     16.84 o
  -5   5  24        0.49        2.49     13.99 o
  -4   5  24       15.28       -4.84     13.56 o
  -3   5  24        1.18      -12.64     12.64 o
  -2   5  24        0.36       -5.58     13.56 o
  -1   5  24      167.41      181.30     16.05 o
   0   5  24        0.23      -15.05     15.05 o
   1   5  24        8.71       15.58     26.90 o
   2   5  24       19.22       41.00     15.20 o
   3   5  24        0.23        5.42     15.20 o
   4   5  24      102.70      117.59     18.27 o
  -4   6  24        0.10        7.24     11.07 o
  -3   6  24        7.42      -16.41     16.41 o
  -2   6  24       16.49        8.18     10.78 o
  -1   6  24        1.48      -10.07     10.07 o
   0   6  24        6.93       -4.44     13.94 o
   1   6  24        1.90        4.44     13.41 o
   2   6  24        2.85        3.48     12.08 o
  -8   1  25        7.62       -6.25     12.27 o
  -7   1  25        0.01        9.51     11.68 o
  -6   1  25       50.06       32.13     11.51 o
  -5   1  25       24.49       21.87     10.80 o
  -4   1  25       63.33       39.56     10.51 o
  -3   1  25        4.12        9.49     10.04 o
  -2   1  25      290.38      261.88     11.86 o
  -1   1  25      192.17      207.19     13.33 o
   0   1  25      183.09      194.25     10.93 o
   1   1  25       49.15       39.36     10.01 o
   2   1  25      192.81      218.18     12.55 o
   3   1  25        1.32       -9.73      9.73 o
   4   1  25       84.19      100.26     12.61 o
   5   1  25       30.20       51.41     13.48 o
   6   1  25       68.96       71.02     14.59 o
  -7   2  25        1.16      -12.53     12.53 o
  -6   2  25       12.47       14.03     11.01 o
  -5   2  25        6.58       -4.33     10.33 o
  -4   2  25       29.83       38.15     10.53 o
  -3   2  25        3.98       -1.01      8.45 o
  -2   2  25       14.74       -1.67      9.63 o
  -1   2  25       22.75       37.72      9.85 o
   0   2  25       63.47       79.63     10.42 o
   1   2  25       19.47       16.25      9.49 o
   2   2  25      114.54      100.08     10.89 o
   3   2  25       39.98       45.29     11.28 o
   4   2  25       17.53        5.51     10.88 o
   5   2  25        5.96       -4.60     11.34 o
   6   2  25        0.19      -12.55     12.55 o
  -7   3  25        0.89        6.84     16.01 o
  -6   3  25       45.72       41.88     12.47 o
  -5   3  25        1.68        9.27     14.26 o
  -4   3  25       33.46       28.10     14.25 o
  -3   3  25       21.56       12.34     10.92 o
  -2   3  25       66.74       42.27     10.94 o
  -1   3  25       34.55       12.80     10.28 o
   0   3  25       31.26       25.00     10.69 o
   1   3  25        8.96       11.71     10.59 o
   2   3  25        0.77        9.51     11.57 o
   3   3  25       18.86        1.44     11.85 o
   4   3  25       71.07       41.96     13.01 o
   5   3  25        5.36        8.13     13.03 o
  -6   4  25       17.33       12.36     12.77 o
  -5   4  25        0.58      -10.28     10.28 o
  -4   4  25       22.24       25.06     10.35 o
  -3   4  25        5.88       -5.13      9.45 o
  -2   4  25       42.10       70.26     10.17 o
  -1   4  25       16.09       16.44      9.02 o
   0   4  25       56.59       62.30      9.61 o
   1   4  25       52.88       71.39     15.08 o
   2   4  25        1.03        2.19      9.73 o
   3   4  25        1.17        9.33     10.21 o
   4   4  25       18.49       30.83     11.11 o
  -5   5  25        0.34       -3.39     25.42 o
  -4   5  25       22.00        7.46     14.47 o
  -3   5  25        9.90       23.42     13.97 o
  -2   5  25       42.32       21.52     13.76 o
  -1   5  25        1.09        8.96     13.63 o
   0   5  25        2.14      -14.84     17.32 o
   1   5  25        8.48      -24.11     24.11 o
   2   5  25       53.29       66.71     16.61 o
   3   5  25       15.83        5.95     23.38 o
  -3   6  25       28.90       13.17     18.01 o
  -2   6  25        1.56       -6.78     19.55 o
  -1   6  25        5.45       10.35     11.55 o
   0   6  25       33.81       30.96     12.38 o
   1   6  25       12.21       24.07     20.55 o
  -7   0  26       15.78        9.44     15.29 o
  -6   0  26        7.14       38.20     15.29 o
  -5   0  26        0.84      -13.20     13.24 o
  -4   0  26        0.65        1.86     20.17 o
  -3   0  26      119.58      124.14     25.39 o
  -2   0  26       11.25       29.39     14.84 o
  -1   0  26       98.58       82.49     11.70 o
   0   0  26      134.30      142.47     14.96 o
   1   0  26        1.04       13.29     12.72 o
   2   0  26      120.76      115.89     14.96 o
   3   0  26       64.71       87.48     14.62 o
   4   0  26        0.88       16.07     21.22 o
   5   0  26        2.72       25.23     23.14 o
  -7   1  26        0.10       -3.67     11.67 o
  -6   1  26        2.14       -6.00     11.22 o
  -5   1  26        2.05       -5.83     10.90 o
  -4   1  26        0.81       -4.91     10.25 o
  -3   1  26       20.34       35.41     10.75 o
  -2   1  26        1.81       -8.57     13.37 o
  -1   1  26      172.09      164.57     13.00 o
   0   1  26       11.56       13.40      8.86 o
   1   1  26        2.80        8.30      9.78 o
   2   1  26        3.39        8.80     12.13 o
   3   1  26       49.29       57.04     11.05 o
   4   1  26       24.95       11.82     11.69 o
   5   1  26        3.31       11.09     19.23 o
  -7   2  26        6.62        9.95     13.35 o
  -6   2  26        3.75        1.30     14.10 o
  -5   2  26       18.00       21.02     11.16 o
  -4   2  26        7.08       11.71     10.45 o
  -3   2  26       14.07       20.56      9.12 o
  -2   2  26       43.95       32.19     10.40 o
  -1   2  26       17.17        5.58      9.78 o
   0   2  26       51.95       68.21      9.57 o
   1   2  26       35.64       57.93     10.39 o
   2   2  26       43.67       47.58     10.61 o
   3   2  26       15.84       16.53     11.33 o
   4   2  26       16.20       23.48     11.58 o
   5   2  26        0.69      -10.71     11.79 o
  -6   3  26        9.66        8.42     12.42 o
  -5   3  26        2.41        7.27     10.07 o
  -4   3  26        0.31       -9.69     13.01 o
  -3   3  26        9.67        0.58     11.08 o
  -2   3  26        0.12      -10.56     10.56 o
  -1   3  26        0.64      -10.36     10.36 o
   0   3  26        5.49        3.38     11.01 o
   1   3  26       15.29       13.53     10.93 o
   2   3  26       34.07       45.81     12.70 o
   3   3  26        0.02        7.88     14.60 o
   4   3  26       52.34       74.98     13.94 o
   5   3  26        3.85       10.51     15.02 o
  -6   4  26        0.92      -14.36     14.36 o
  -5   4  26        5.70      -10.65     10.65 o
  -4   4  26        0.02       12.28     10.49 o
  -3   4  26        1.43       -9.76      9.76 o
  -2   4  26       10.66       10.41      9.75 o
  -1   4  26        3.38        0.44      9.37 o
   0   4  26       21.80       13.86     11.31 o
   1   4  26        0.08       -8.03      9.59 o
   2   4  26       30.04        5.66      9.99 o
   3   4  26       30.97       27.65     16.34 o
   4   4  26        2.17        1.52     11.58 o
  -4   5  26        7.68      -14.40     14.40 o
  -3   5  26       29.94       15.07     14.78 o
  -2   5  26       14.30      -13.60     13.60 o
  -1   5  26        0.48        4.32     14.11 o
   0   5  26        9.43        3.62     17.06 o
   1   5  26       27.65       49.65     16.95 o
   2   5  26       57.93       52.09     17.07 o
  -2   6  26        0.16      -14.72     30.36 o
  -1   6  26        7.36       -4.91     18.96 o
   0   6  26       18.12       10.40     16.81 o
  -7   1  27        0.28       -0.49     13.09 o
  -6   1  27       27.35       11.59     11.89 o
  -5   1  27       62.11       54.13     11.93 o
  -4   1  27       32.85       12.33     11.02 o
  -3   1  27        7.29        8.06     10.62 o
  -2   1  27       24.55       49.57      9.76 o
  -1   1  27       59.37       72.66     11.38 o
   0   1  27        7.58       -1.85     10.03 o
   1   1  27        1.09        1.92     10.16 o
   2   1  27       25.72       38.32     10.82 o
   3   1  27        7.40        3.47     12.52 o
   4   1  27      199.11      196.20     15.06 o
   5   1  27        9.60       34.71     14.23 o
  -6   2  27       11.88        9.13     13.15 o
  -5   2  27        4.98       -3.43     11.07 o
  -4   2  27       12.23        6.14     12.11 o
  -3   2  27        2.89       -8.43     11.35 o
  -2   2  27        0.72       -2.23     10.39 o
  -1   2  27       15.26       11.99     10.40 o
   0   2  27       16.91       29.37      9.44 o
   1   2  27        5.11       -6.93     10.07 o
   2   2  27        0.00        1.78     10.24 o
   3   2  27        0.35        0.91     11.42 o
   4   2  27       30.39       21.47     12.69 o
  -6   3  27        5.67       10.18     12.81 o
  -5   3  27       11.91        9.06     10.40 o
  -4   3  27       19.65       29.20     12.15 o
  -3   3  27       19.55       24.24     11.70 o
  -2   3  27       31.69        6.19     11.40 o
  -1   3  27       25.09       16.86     11.50 o
   0   3  27        6.24        4.69     11.63 o
   1   3  27        8.08       14.33     11.56 o
   2   3  27      112.18      102.06     15.39 o
   3   3  27        1.18      -12.39     12.64 o
   4   3  27        7.14       -3.75     13.18 o
  -5   4  27        2.36        7.79     11.29 o
  -4   4  27       46.37       43.84     12.77 o
  -3   4  27        5.99        0.53     10.43 o
  -2   4  27       10.26       -3.17     14.24 o
  -1   4  27        3.24       -2.23      9.78 o
   0   4  27       25.15       38.89     10.14 o
   1   4  27       17.36       23.35     10.47 o
   2   4  27       19.33       17.36     12.59 o
   3   4  27        2.68       -1.19     11.00 o
  -3   5  27        0.02      -13.75     26.07 o
  -2   5  27        9.42       -1.23     14.52 o
  -1   5  27        7.66      -18.35     24.74 o
   0   5  27        3.24       21.89     16.61 o
   1   5  27        9.20       13.12     16.74 o
  -6   0  28        2.58        7.78     16.84 o
  -5   0  28       46.94       44.23     15.46 o
  -4   0  28      135.54      152.60     21.12 o
  -3   0  28       22.93       37.09     14.32 o
  -2   0  28        0.55        9.49     19.51 o
  -1   0  28       21.30       28.90     13.87 o
   0   0  28       15.11       17.37     13.70 o
   1   0  28       43.87       53.47     14.46 o
   2   0  28        0.77       -0.26     13.78 o
   3   0  28        0.84        6.88     17.31 o
   4   0  28       11.35       12.41     23.24 o
  -6   1  28        0.24       11.81     12.26 o
  -5   1  28        0.36      -11.69     11.88 o
  -4   1  28        0.83       -1.66     11.23 o
  -3   1  28       20.02       19.95     11.23 o
  -2   1  28        4.50       14.71     10.90 o
  -1   1  28       46.98       20.67      9.73 o
   0   1  28        0.37        1.46     10.40 o
   1   1  28        3.60       -4.08     10.61 o
   2   1  28        2.90       10.75     10.94 o
   3   1  28       22.94       10.00     14.22 o
   4   1  28        8.74       17.61     14.85 o
  -6   2  28        1.61       -7.29     15.31 o
  -5   2  28        4.76        8.23     11.57 o
  -4   2  28       12.51        5.10      9.94 o
  -3   2  28        2.31       -2.08     10.89 o
  -2   2  28        1.20       15.80     10.86 o
  -1   2  28       24.16       27.72     10.99 o
   0   2  28       85.74       88.47     10.52 o
   1   2  28        4.03        7.51     10.71 o
   2   2  28       19.11        7.10     11.63 o
   3   2  28        0.45       -4.76     11.81 o
   4   2  28        0.08       -7.73     12.05 o
  -5   3  28        0.19      -12.32     12.32 o
  -4   3  28        0.21       -8.53     12.23 o
  -3   3  28        8.61        3.51     11.76 o
  -2   3  28        4.63       -1.27     11.74 o
  -1   3  28        0.40      -14.78     14.78 o
   0   3  28       11.25       17.17     12.02 o
   1   3  28       36.98       24.70     12.20 o
   2   3  28       42.93       48.16     18.19 o
   3   3  28       18.70       11.07     13.48 o
  -4   4  28        1.38       -2.84     10.86 o
  -3   4  28        3.56       -2.29     10.70 o
  -2   4  28        1.45       -7.14     10.16 o
  -1   4  28        3.90        7.84     10.24 o
   0   4  28       20.05       -9.04      9.96 o
   1   4  28        1.97        4.59     10.68 o
   2   4  28       10.06       -3.73     10.84 o
  -2   5  28        0.40      -34.79     34.79 o
  -1   5  28        0.33      -14.77     14.77 o
  -5   1  29        2.10       -3.63     11.90 o
  -4   1  29       10.08       -1.27     11.48 o
  -3   1  29      109.41      103.73     11.92 o
  -2   1  29        0.22       -5.95     13.55 o
  -1   1  29        5.73        9.75      9.86 o
   0   1  29       36.85       30.21     19.65 o
   1   1  29        1.28        5.85     11.14 o
   2   1  29       12.69       19.48     11.49 o
   3   1  29        3.66       -6.43     12.31 o
  -5   2  29        0.81        8.00     11.76 o
  -4   2  29        1.31       -8.94      9.89 o
  -3   2  29        7.46       12.09     11.44 o
  -2   2  29       29.75       23.21     11.46 o
  -1   2  29        0.82        1.13     11.13 o
   0   2  29       14.34        1.48     10.11 o
   1   2  29       12.36        5.88     11.19 o
   2   2  29        1.29        6.72     12.05 o
   3   2  29        4.33      -14.64     14.64 o
  -4   3  29        4.65      -12.29     12.29 o
  -3   3  29       13.21        0.36     12.43 o
  -2   3  29        4.66       16.56     12.29 o
  -1   3  29        2.84        8.80     12.44 o
   0   3  29       11.07        1.62     12.28 o
   1   3  29        0.32       -6.63     13.30 o
   2   3  29        7.92       29.45     14.15 o
  -3   4  29        4.76       -7.11     11.00 o
  -2   4  29       37.23       31.25     11.15 o
  -1   4  29       19.10       -5.75     10.66 o
   0   4  29        4.53        0.39     10.59 o
   1   4  29        1.11       -5.89     12.63 o
  -5   0  30        6.11       45.81     20.96 o
  -4   0  30        0.31       12.73     15.40 o
  -3   0  30       81.87       80.68     22.71 o
  -2   0  30       10.34       13.60     12.55 o
  -1   0  30        8.88       20.36     15.02 o
   0   0  30       59.85       36.70     21.23 o
   1   0  30       76.94      129.69     21.05 o
   2   0  30        0.64       15.58     18.55 o
   3   0  30        0.95        3.27     23.44 o
  -5   1  30        0.03        0.68     13.20 o
  -4   1  30        0.10        2.58     12.03 o
  -3   1  30        3.61       15.56     11.03 o
  -2   1  30        1.24        2.38     11.53 o
  -1   1  30        0.01       -0.54     10.16 o
   0   1  30        0.09       -9.92     11.24 o
   1   1  30       11.86       -8.31     14.91 o
   2   1  30       20.78       37.30     13.62 o
  -4   2  30        1.53        2.35     11.35 o
  -3   2  30        0.10        3.46     11.59 o
  -2   2  30        7.50       13.37     11.57 o
  -1   2  30       17.84       31.40     13.08 o
   0   2  30        8.28       -1.38     11.22 o
   1   2  30        8.16       25.12     11.79 o
   2   2  30        0.09       -0.99     12.33 o
  -3   3  30        0.98       10.32     13.01 o
  -2   3  30        0.62        5.51     12.52 o
  -1   3  30        2.09       -7.46     12.61 o
   0   3  30        4.76       -4.51     12.61 o
   1   3  30        0.01        8.05     13.96 o
  -3   1  31        8.40        8.98     10.79 o
  -2   1  31        3.79        6.73     10.78 o
  -1   1  31        0.36      -11.46     11.46 o
   0   1  31        0.89        1.89     11.78 o
   1   1  31        3.75        1.91     12.01 o
  -3   2  31        1.76       19.29     13.24 o
  -2   2  31        0.84        5.21     11.83 o
  -1   2  31       11.12       -1.74     12.30 o
   0   2  31        0.02        7.45     11.61 o
  -1   0  32        8.05       46.57     20.57 o
 
